# Supplementary material for: DDoS attack detection method based on improved convolutional long short-term memory and three-way decision in SDN
Source: PLoS One. 2025 May 14;20(5):e0322839. doi: 10.1371/journal.pone.0322839 (PMC12077717; doi:10.1371/journal.pone.0322839)
Supplement: S1 File — (ZIP) [file pone.0322839.s001.zip]

Archive with 4 entries (3 files):
- data/CIC-IDS2017_dataset.csv
- data/ConvLSTM_TWD.py
- data/dataset_sdn.csv
- data/
