# Supplementary material for: DDoS attack detection method based on improved convolutional long short-term memory and three-way decision in SDN
Source: PLoS One. 2025 May 14;20(5):e0322839. doi: 10.1371/journal.pone.0322839 (PMC12077717; doi:10.1371/journal.pone.0322839)
Supplement: S1 File — (ZIP) [file pone.0322839.s001.zip › data/CIC-IDS2017_dataset.csv]

Source Port	Destination Port	Protocol	Flow Duration	Total Fwd Packets	Total Backward Packets	Total Length of Fwd Packets	Total Length of Bwd Packets	Fwd Packet Length Max	Fwd Packet Length Min	Fwd Packet Length Mean	Fwd Packet Length Std	Bwd Packet Length Max	Bwd Packet Length Min	Bwd Packet Length Mean	Bwd Packet Length Std	Flow Bytes/s	Flow Packets/s	Flow IAT Mean	Flow IAT Std	Flow IAT Max	Flow IAT Min	Fwd IAT Total	Fwd IAT Mean	Fwd IAT Std	Fwd IAT Max	Fwd IAT Min	Bwd IAT Total	Bwd IAT Mean	Bwd IAT Std	Bwd IAT Max	Bwd IAT Min	Fwd PSH Flags	Bwd PSH Flags	Fwd URG Flags	Bwd URG Flags	Fwd Header Length	Bwd Header Length	Fwd Packets/s	Bwd Packets/s	Min Packet Length	Max Packet Length	Packet Length Mean	Packet Length Std	Packet Length Variance	FIN Flag Count	SYN Flag Count	RST Flag Count	PSH Flag Count	ACK Flag Count
443	54865	6	3	2	0	12	0	6	6	6	0	0	0	0	0	4000000	666666.6667	3	0	3	3	3	3	0	3	3	0	0	0	0	0	0	0	0	0	40	0	666666.6667	0	6	6	6	0	0	0	0	0	0	1
80	55054	6	109	1	1	6	6	6	6	6	0	6	6	6	0	110091.7431	18348.62385	109	0	109	109	0	0	0	0	0	0	0	0	0	0	0	0	0	0	20	20	9174.311927	9174.311927	6	6	6	0	0	0	0	0	0	1
80	55055	6	52	1	1	6	6	6	6	6	0	6	6	6	0	230769.2308	38461.53846	52	0	52	52	0	0	0	0	0	0	0	0	0	0	0	0	0	0	20	20	19230.76923	19230.76923	6	6	6	0	0	0	0	0	0	1
443	46236	6	34	1	1	6	6	6	6	6	0	6	6	6	0	352941.1765	58823.52941	34	0	34	34	0	0	0	0	0	0	0	0	0	0	0	0	0	0	20	20	29411.76471	29411.76471	6	6	6	0	0	0	0	0	0	1
443	54863	6	3	2	0	12	0	6	6	6	0	0	0	0	0	4000000	666666.6667	3	0	3	3	3	3	0	3	3	0	0	0	0	0	0	0	0	0	40	0	666666.6667	0	6	6	6	0	0	0	0	0	0	1
443	54871	6	1022	2	0	12	0	6	6	6	0	0	0	0	0	11741.68297	1956.947162	1022	0	1022	1022	1022	1022	0	1022	1022	0	0	0	0	0	0	0	0	0	40	0	1956.947162	0	6	6	6	0	0	0	0	0	0	1
443	54925	6	4	2	0	12	0	6	6	6	0	0	0	0	0	3000000	500000	4	0	4	4	4	4	0	4	4	0	0	0	0	0	0	0	0	0	40	0	500000	0	6	6	6	0	0	0	0	0	0	1
443	54925	6	42	1	1	6	6	6	6	6	0	6	6	6	0	285714.2857	47619.04762	42	0	42	42	0	0	0	0	0	0	0	0	0	0	0	0	0	0	20	20	23809.52381	23809.52381	6	6	6	0	0	0	0	0	0	1
443	9282	6	4	2	0	12	0	6	6	6	0	0	0	0	0	3000000	500000	4	0	4	4	4	4	0	4	4	0	0	0	0	0	0	0	0	0	40	0	500000	0	6	6	6	0	0	0	0	0	0	1
443	55153	6	4	2	0	37	0	31	6	18.5	17.67766953	0	0	0	0	9250000	500000	4	0	4	4	4	4	0	4	4	0	0	0	0	0	1	0	0	0	40	0	500000	0	6	31	22.66666667	14.43375673	208.3333333	0	1	0	0	1
443	55143	6	3	2	0	37	0	31	6	18.5	17.67766953	0	0	0	0	12300000	666666.6667	3	0	3	3	3	3	0	3	3	0	0	0	0	0	1	0	0	0	40	0	666666.6667	0	6	31	22.66666667	14.43375673	208.3333333	0	1	0	0	1
443	55144	6	1	2	0	37	0	31	6	18.5	17.67766953	0	0	0	0	37000000	2000000	1	0	1	1	1	1	0	1	1	0	0	0	0	0	1	0	0	0	40	0	2000000	0	6	31	22.66666667	14.43375673	208.3333333	0	1	0	0	1
443	55145	6	4	2	0	37	0	31	6	18.5	17.67766953	0	0	0	0	9250000	500000	4	0	4	4	4	4	0	4	4	0	0	0	0	0	1	0	0	0	40	0	500000	0	6	31	22.66666667	14.43375673	208.3333333	0	1	0	0	1
443	55254	6	3	3	0	43	0	31	6	14.33333333	14.43375673	0	0	0	0	14300000	1000000	1.5	0.707106781	2	1	3	1.5	0.707106781	2	1	0	0	0	0	0	0	0	0	0	60	0	1000000	0	6	31	12.25	12.5	156.25	0	0	0	0	1
80	36206	6	54	1	1	0	0	0	0	0	0	0	0	0	0	0	37037.03704	54	0	54	54	0	0	0	0	0	0	0	0	0	0	0	0	0	0	32	32	18518.51852	18518.51852	0	0	0	0	0	0	0	0	0	1
443	53524	6	1	2	0	0	0	0	0	0	0	0	0	0	0	0	2000000	1	0	1	1	1	1	0	1	1	0	0	0	0	0	0	0	0	0	64	0	2000000	0	0	0	0	0	0	0	0	0	0	1
443	53524	6	154	1	1	0	0	0	0	0	0	0	0	0	0	0	12987.01299	154	0	154	154	0	0	0	0	0	0	0	0	0	0	0	0	0	0	32	32	6493.506494	6493.506494	0	0	0	0	0	0	0	0	0	1
443	53526	6	1	2	0	0	0	0	0	0	0	0	0	0	0	0	2000000	1	0	1	1	1	1	0	1	1	0	0	0	0	0	0	0	0	0	64	0	2000000	0	0	0	0	0	0	0	0	0	0	1
443	53526	6	118	1	1	0	0	0	0	0	0	0	0	0	0	0	16949.15254	118	0	118	118	0	0	0	0	0	0	0	0	0	0	0	0	0	0	32	32	8474.576271	8474.576271	0	0	0	0	0	0	0	0	0	1
443	53527	6	239	1	1	0	0	0	0	0	0	0	0	0	0	0	8368.200837	239	0	239	239	0	0	0	0	0	0	0	0	0	0	0	0	0	0	32	32	4184.100418	4184.100418	0	0	0	0	0	0	0	0	0	1
443	53528	6	1	3	0	0	0	0	0	0	0	0	0	0	0	0	3000000	0.5	0.707106781	1	0	1	0.5	0.707106781	1	0	0	0	0	0	0	0	0	0	0	96	0	3000000	0	0	0	0	0	0	0	0	0	0	1
443	53527	6	1	2	0	0	0	0	0	0	0	0	0	0	0	0	2000000	1	0	1	1	1	1	0	1	1	0	0	0	0	0	0	0	0	0	64	0	2000000	0	0	0	0	0	0	0	0	0	0	1
443	55035	6	4	2	0	248	0	217	31	124	131.5218613	0	0	0	0	62000000	500000	4	0	4	4	4	4	0	4	4	0	0	0	0	0	1	0	0	0	40	0	500000	0	31	217	155	107.3871501	11532	0	1	0	0	1
443	55275	6	5	3	0	254	0	217	6	84.66666667	115.283708	0	0	0	0	50800000	600000	2.5	2.121320344	4	1	5	2.5	2.121320344	4	1	0	0	0	0	0	1	0	0	0	60	0	600000	0	6	217	117.75	115.0575943	13238.25	0	1	0	0	1
443	55277	6	4	2	0	12	0	6	6	6	0	0	0	0	0	3000000	500000	4	0	4	4	4	4	0	4	4	0	0	0	0	0	0	0	0	0	40	0	500000	0	6	6	6	0	0	0	0	0	0	1
443	8850	6	4	3	0	43	0	31	6	14.33333333	14.43375673	0	0	0	0	10800000	750000	2	1.414213562	3	1	4	2	1.414213562	3	1	0	0	0	0	0	0	0	0	0	60	0	750000	0	6	31	12.25	12.5	156.25	0	0	0	0	1
80	43248	6	54	1	1	0	0	0	0	0	0	0	0	0	0	0	37037.03704	54	0	54	54	0	0	0	0	0	0	0	0	0	0	0	0	0	0	32	32	18518.51852	18518.51852	0	0	0	0	0	0	0	0	0	1
443	8678	6	42	3	0	43	0	31	6	14.33333333	14.43375673	0	0	0	0	1023809.524	71428.57143	21	25.45584412	39	3	42	21	25.45584412	39	3	0	0	0	0	0	0	0	0	0	60	0	71428.57143	0	6	31	12.25	12.5	156.25	0	0	0	0	1
443	55063	6	4	2	0	37	0	31	6	18.5	17.67766953	0	0	0	0	9250000	500000	4	0	4	4	4	4	0	4	4	0	0	0	0	0	1	0	0	0	40	0	500000	0	6	31	22.66666667	14.43375673	208.3333333	0	1	0	0	1
443	55203	6	3	2	0	37	0	31	6	18.5	17.67766953	0	0	0	0	12300000	666666.6667	3	0	3	3	3	3	0	3	3	0	0	0	0	0	1	0	0	0	40	0	666666.6667	0	6	31	22.66666667	14.43375673	208.3333333	0	1	0	0	1
443	55140	6	3	2	0	37	0	31	6	18.5	17.67766953	0	0	0	0	12300000	666666.6667	3	0	3	3	3	3	0	3	3	0	0	0	0	0	1	0	0	0	40	0	666666.6667	0	6	31	22.66666667	14.43375673	208.3333333	0	1	0	0	1
443	55180	6	737	2	1	37	6	31	6	18.5	17.67766953	6	6	6	0	58344.64043	4070.556309	368.5	310.4198769	588	149	737	737	0	737	737	0	0	0	0	0	1	0	0	0	40	20	2713.704206	1356.852103	6	31	18.5	14.43375673	208.3333333	0	1	0	0	1
443	55156	6	3	2	0	37	0	31	6	18.5	17.67766953	0	0	0	0	12300000	666666.6667	3	0	3	3	3	3	0	3	3	0	0	0	0	0	1	0	0	0	40	0	666666.6667	0	6	31	22.66666667	14.43375673	208.3333333	0	1	0	0	1
443	55096	6	3	2	0	37	0	31	6	18.5	17.67766953	0	0	0	0	12300000	666666.6667	3	0	3	3	3	3	0	3	3	0	0	0	0	0	1	0	0	0	40	0	666666.6667	0	6	31	22.66666667	14.43375673	208.3333333	0	1	0	0	1
443	55085	6	3	2	0	37	0	31	6	18.5	17.67766953	0	0	0	0	12300000	666666.6667	3	0	3	3	3	3	0	3	3	0	0	0	0	0	1	0	0	0	40	0	666666.6667	0	6	31	22.66666667	14.43375673	208.3333333	0	1	0	0	1
443	8689	6	276	3	0	43	0	31	6	14.33333333	14.43375673	0	0	0	0	155797.1014	10869.56522	138	192.3330445	274	2	276	138	192.3330445	274	2	0	0	0	0	0	0	0	0	0	60	0	10869.56522	0	6	31	12.25	12.5	156.25	0	0	0	0	1
443	8817	6	3	2	0	12	0	6	6	6	0	0	0	0	0	4000000	666666.6667	3	0	3	3	3	3	0	3	3	0	0	0	0	0	0	0	0	0	40	0	666666.6667	0	6	6	6	0	0	0	0	0	0	1
443	8816	6	3	2	0	12	0	6	6	6	0	0	0	0	0	4000000	666666.6667	3	0	3	3	3	3	0	3	3	0	0	0	0	0	0	0	0	0	40	0	666666.6667	0	6	6	6	0	0	0	0	0	0	1
443	8886	6	1	2	0	12	0	6	6	6	0	0	0	0	0	12000000	2000000	1	0	1	1	1	1	0	1	1	0	0	0	0	0	0	0	0	0	40	0	2000000	0	6	6	6	0	0	0	0	0	0	1
80	60350	6	105	1	1	6	6	6	6	6	0	6	6	6	0	114285.7143	19047.61905	105	0	105	105	0	0	0	0	0	0	0	0	0	0	0	0	0	0	20	20	9523.809524	9523.809524	6	6	6	0	0	0	0	0	0	1
80	60346	6	66	1	1	6	6	6	6	6	0	6	6	6	0	181818.1818	30303.0303	66	0	66	66	0	0	0	0	0	0	0	0	0	0	0	0	0	0	20	20	15151.51515	15151.51515	6	6	6	0	0	0	0	0	0	1
80	60352	6	68	1	1	6	6	6	6	6	0	6	6	6	0	176470.5882	29411.76471	68	0	68	68	0	0	0	0	0	0	0	0	0	0	0	0	0	0	20	20	14705.88235	14705.88235	6	6	6	0	0	0	0	0	0	1
443	8833	6	48	2	0	12	0	6	6	6	0	0	0	0	0	250000	41666.66667	48	0	48	48	48	48	0	48	48	0	0	0	0	0	0	0	0	0	40	0	41666.66667	0	6	6	6	0	0	0	0	0	0	1
443	9331	6	3	2	0	12	0	6	6	6	0	0	0	0	0	4000000	666666.6667	3	0	3	3	3	3	0	3	3	0	0	0	0	0	0	0	0	0	40	0	666666.6667	0	6	6	6	0	0	0	0	0	0	1
443	9175	6	3	2	0	12	0	6	6	6	0	0	0	0	0	4000000	666666.6667	3	0	3	3	3	3	0	3	3	0	0	0	0	0	0	0	0	0	40	0	666666.6667	0	6	6	6	0	0	0	0	0	0	1
80	8693	6	16	1	1	6	6	6	6	6	0	6	6	6	0	750000	125000	16	0	16	16	0	0	0	0	0	0	0	0	0	0	0	0	0	0	20	20	62500	62500	6	6	6	0	0	0	0	0	0	1
80	8695	6	63	1	1	6	6	6	6	6	0	6	6	6	0	190476.1905	31746.03175	63	0	63	63	0	0	0	0	0	0	0	0	0	0	0	0	0	0	20	20	15873.01587	15873.01587	6	6	6	0	0	0	0	0	0	1
80	8690	6	17	1	1	6	6	6	6	6	0	6	6	6	0	705882.3529	117647.0588	17	0	17	17	0	0	0	0	0	0	0	0	0	0	0	0	0	0	20	20	58823.52941	58823.52941	6	6	6	0	0	0	0	0	0	1
80	8694	6	123	1	1	6	6	6	6	6	0	6	6	6	0	97560.97561	16260.1626	123	0	123	123	0	0	0	0	0	0	0	0	0	0	0	0	0	0	20	20	8130.081301	8130.081301	6	6	6	0	0	0	0	0	0	1
443	57683	6	4	2	0	12	0	6	6	6	0	0	0	0	0	3000000	500000	4	0	4	4	4	4	0	4	4	0	0	0	0	0	0	0	0	0	40	0	500000	0	6	6	6	0	0	0	0	0	0	1
443	57662	6	4	2	0	12	0	6	6	6	0	0	0	0	0	3000000	500000	4	0	4	4	4	4	0	4	4	0	0	0	0	0	0	0	0	0	40	0	500000	0	6	6	6	0	0	0	0	0	0	1
443	54864	6	49	2	0	12	0	6	6	6	0	0	0	0	0	244897.9592	40816.32653	49	0	49	49	49	49	0	49	49	0	0	0	0	0	0	0	0	0	40	0	40816.32653	0	6	6	6	0	0	0	0	0	0	1
443	57680	6	3	2	0	12	0	6	6	6	0	0	0	0	0	4000000	666666.6667	3	0	3	3	3	3	0	3	3	0	0	0	0	0	0	0	0	0	40	0	666666.6667	0	6	6	6	0	0	0	0	0	0	1
80	60954	6	46	1	1	0	0	0	0	0	0	0	0	0	0	0	43478.26087	46	0	46	46	0	0	0	0	0	0	0	0	0	0	0	0	0	0	32	32	21739.13043	21739.13043	0	0	0	0	0	0	0	0	0	1
443	57681	6	3	2	0	12	0	6	6	6	0	0	0	0	0	4000000	666666.6667	3	0	3	3	3	3	0	3	3	0	0	0	0	0	0	0	0	0	40	0	666666.6667	0	6	6	6	0	0	0	0	0	0	1
443	55270	6	3	2	0	12	0	6	6	6	0	0	0	0	0	4000000	666666.6667	3	0	3	3	3	3	0	3	3	0	0	0	0	0	0	0	0	0	40	0	666666.6667	0	6	6	6	0	0	0	0	0	0	1
443	55271	6	251170	3	0	18	0	6	6	6	0	0	0	0	0	71.66460963	11.9441016	125585	177598.3534	251166	4	251170	125585	177598.3534	251166	4	0	0	0	0	0	0	0	0	0	60	0	11.9441016	0	6	6	6	0	0	0	0	0	0	1
443	57674	6	49	2	0	12	0	6	6	6	0	0	0	0	0	244897.9592	40816.32653	49	0	49	49	49	49	0	49	49	0	0	0	0	0	0	0	0	0	40	0	40816.32653	0	6	6	6	0	0	0	0	0	0	1
443	50485	6	62	1	1	0	0	0	0	0	0	0	0	0	0	0	32258.06452	62	0	62	62	0	0	0	0	0	0	0	0	0	0	0	0	0	0	32	32	16129.03226	16129.03226	0	0	0	0	0	0	0	0	0	1
443	57686	6	175	2	1	12	6	6	6	6	0	6	6	6	0	102857.1429	17142.85714	87.5	23.33452378	104	71	175	175	0	175	175	0	0	0	0	0	0	0	0	0	40	20	11428.57143	5714.285714	6	6	6	0	0	0	0	0	0	1
80	33666	6	37	1	1	0	0	0	0	0	0	0	0	0	0	0	54054.05405	37	0	37	37	0	0	0	0	0	0	0	0	0	0	0	0	0	0	32	32	27027.02703	27027.02703	0	0	0	0	0	0	0	0	0	1
443	8883	6	3	2	0	12	0	6	6	6	0	0	0	0	0	4000000	666666.6667	3	0	3	3	3	3	0	3	3	0	0	0	0	0	0	0	0	0	40	0	666666.6667	0	6	6	6	0	0	0	0	0	0	1
443	8884	6	3	2	0	12	0	6	6	6	0	0	0	0	0	4000000	666666.6667	3	0	3	3	3	3	0	3	3	0	0	0	0	0	0	0	0	0	40	0	666666.6667	0	6	6	6	0	0	0	0	0	0	1
443	55245	6	96	1	1	6	6	6	6	6	0	6	6	6	0	125000	20833.33333	96	0	96	96	0	0	0	0	0	0	0	0	0	0	0	0	0	0	20	20	10416.66667	10416.66667	6	6	6	0	0	0	0	0	0	1
443	55150	6	1	2	0	12	0	6	6	6	0	0	0	0	0	12000000	2000000	1	0	1	1	1	1	0	1	1	0	0	0	0	0	0	0	0	0	40	0	2000000	0	6	6	6	0	0	0	0	0	0	1
443	55040	6	48	2	0	12	0	6	6	6	0	0	0	0	0	250000	41666.66667	48	0	48	48	48	48	0	48	48	0	0	0	0	0	0	0	0	0	40	0	41666.66667	0	6	6	6	0	0	0	0	0	0	1
443	55039	6	1	2	0	12	0	6	6	6	0	0	0	0	0	12000000	2000000	1	0	1	1	1	1	0	1	1	0	0	0	0	0	0	0	0	0	40	0	2000000	0	6	6	6	0	0	0	0	0	0	1
443	55043	6	999588	2	0	12	0	6	6	6	0	0	0	0	0	12.00494604	2.00082434	999588	0	999588	999588	999588	999588	0	999588	999588	0	0	0	0	0	0	0	0	0	40	0	2.00082434	0	6	6	6	0	0	0	0	0	0	1
443	55039	6	75	1	1	6	6	6	6	6	0	6	6	6	0	160000	26666.66667	75	0	75	75	0	0	0	0	0	0	0	0	0	0	0	0	0	0	20	20	13333.33333	13333.33333	6	6	6	0	0	0	0	0	0	1
443	55040	6	32	1	1	6	6	6	6	6	0	6	6	6	0	375000	62500	32	0	32	32	0	0	0	0	0	0	0	0	0	0	0	0	0	0	20	20	31250	31250	6	6	6	0	0	0	0	0	0	1
27328	53	17	71693	2	2	74	176	37	37	37	0	88	88	88	0	3487.09079	55.79345264	23897.66667	41348.67743	71643	3	47	47	0	47	47	3	3	0	3	3	0	0	0	0	40	64	27.89672632	27.89672632	37	88	57.4	27.93385043	780.3	0	0	0	0	0
56447	53	17	60738	2	2	74	200	37	37	37	0	100	100	100	0	4511.179163	65.85663012	20246	35061.90451	60732	2	2	2	0	2	2	4	4	0	4	4	0	0	0	0	40	40	32.92831506	32.92831506	37	100	62.2	34.50652112	1190.7	0	0	0	0	0
50038	21	6	126188	20	25	176	440	43	0	8.8	12.68069399	52	0	17.6	16.1606518	4881.605224	356.6107712	2867.909091	12377.64297	70791	1	126117	6637.736842	26122.26872	114215	1	126048	5252	16545.2078	70791	1	0	0	0	0	656	816	158.4936761	198.1170951	0	52	13.39130435	15.17816891	230.3768116	0	0	0	1	0
38044	34805	6	8003	15	6	19897	0	2896	0	1326.466667	1136.570208	0	0	0	0	2486192.678	2624.015994	400.15	1445.918039	6454	1	8003	571.6428571	1718.054875	6454	2	6663	1332.6	2974.753318	6654	1	0	0	0	0	496	208	1874.297139	749.7188554	0	2896	904.4090909	1122.979992	1261084.063	0	0	0	1	0
38044	34805	6	1	2	0	617	0	617	0	308.5	436.284884	0	0	0	0	617000000	2000000	1	0	1	1	1	1	0	1	1	0	0	0	0	0	1	0	0	0	64	0	2000000	0	0	617	411.3333333	356.2251161	126896.3333	0	1	0	0	1
50038	21	6	50	1	2	0	0	0	0	0	0	0	0	0	0	0	60000	25	32.52691193	48	2	0	0	0	0	0	48	48	0	48	48	0	0	0	0	32	64	20000	40000	0	0	0	0	0	0	0	0	0	1
39524	139	6	75	3	1	4	4	4	0	1.333333333	2.309401077	4	4	4	0	106666.6667	53333.33333	25	22.5166605	48	3	75	37.5	48.7903679	72	3	0	0	0	0	0	1	0	0	0	96	32	40000	13333.33333	0	4	2.4	2.19089023	4.8	0	1	0	0	1
54990	443	6	208	4	0	46	0	46	0	11.5	23	0	0	0	0	221153.8462	19230.76923	69.33333333	57.8388566	114	4	208	69.33333333	57.8388566	114	4	0	0	0	0	0	0	0	0	0	128	0	19230.76923	0	0	46	9.2	20.57182539	423.2	0	0	0	0	1
40124	443	6	514004	3	1	0	6	0	0	0	0	6	6	6	0	11.67306091	7.782040607	171334.6667	150308.8093	281013	2	514004	257002	363452.8855	514002	2	0	0	0	0	0	0	0	0	0	96	20	5.836530455	1.945510152	0	6	1.2	2.683281573	7.2	0	0	0	0	1
57700	80	6	60130920	5	3	216	1533	198	0	43.2	86.57482313	1527	0	511	879.8869246	29.08653318	0.133043033	8590131.429	22700000	60100000	28	60100000	15000000	30000000	60100000	29	25530	12765	15577.56239	23780	1750	0	0	0	0	112	72	0.083151896	0.049891138	0	1527	194.3333333	503.8834191	253898.5	0	0	0	1	0
57701	80	6	60130912	5	3	213	1619	195	0	42.6	85.23379611	1613	0	539.6666667	929.5387745	30.46685871	0.133043051	8590130.286	22700000	60100000	35	60100000	15000000	30000000	60100000	35	26004	13002	15464.4253	23937	2067	0	0	0	0	112	72	0.083151907	0.049891144	0	1613	203.5555556	532.3326289	283378.0278	0	0	0	1	0
57683	443	6	3895966	5	1	135	46	46	6	27	20.1246118	46	46	46	0	46.45831098	1.540054508	779193.2	1688277.785	3798981	4	3895966	973991.5	1883824.068	3798981	4	0	0	0	0	0	1	0	0	0	100	20	1.283378756	0.256675751	6	46	32.42857143	18.86670032	355.952381	0	1	0	0	1
57662	443	6	3895242	5	1	135	46	46	6	27	20.1246118	46	46	46	0	46.46694608	1.540340754	779048.4	1688348.684	3798955	3	3895242	973810.5	1883931.983	3798955	3	0	0	0	0	0	1	0	0	0	100	20	1.283617295	0.256723459	6	46	32.42857143	18.86670032	355.952381	0	1	0	0	1
57681	443	6	3896308	5	1	135	46	46	6	27	20.1246118	46	46	46	0	46.45423308	1.539919329	779261.6	1688253.409	3799007	3	3896308	974077	1883783.63	3799007	3	0	0	0	0	0	1	0	0	0	100	20	1.283266107	0.256653221	6	46	32.42857143	18.86670032	355.952381	0	1	0	0	1
57674	443	6	3895052	5	1	135	46	46	6	27	20.1246118	46	46	46	0	46.46921273	1.540415892	779010.4	1688400.959	3799016	3	3895052	973763	1884005.155	3799016	3	0	0	0	0	0	1	0	0	0	100	20	1.28367991	0.256735982	6	46	32.42857143	18.86670032	355.952381	0	1	0	0	1
57686	443	6	3896461	5	1	135	46	46	6	27	20.1246118	46	46	46	0	46.45240899	1.539858862	779292.2	1696821.776	3814476	49	3896461	974115.25	1893913.016	3814476	49	0	0	0	0	0	1	0	0	0	100	20	1.283215718	0.256643144	6	46	32.42857143	18.86670032	355.952381	0	1	0	0	1
62449	53	17	31020664	8	4	372	452	52	41	46.5	5.879747322	157	69	113	50.80682369	26.56293882	0.386838915	2820060.364	9317725.506	30900000	1	31000000	4431065.714	11700000	30900000	1	31000000	10300000	17900000	31000000	3	0	0	0	0	184	128	0.25789261	0.128946305	41	157	67.38461538	40.8606136	1669.589744	0	0	0	0	0
53279	53	17	83718	4	2	184	300	46	46	46	0	150	150	150	0	5781.313457	71.66917509	16743.6	25063.96121	56230	1	27440	9146.666667	15839.02732	27436	1	48	48	0	48	48	0	0	0	0	80	64	47.77945006	23.88972503	46	150	75.71428571	50.74680379	2575.238095	0	0	0	0	0
57702	445	6	10706606	29	24	8142	4220	3072	0	280.7586207	658.4197888	420	0	175.8333333	153.2748786	1154.614263	4.950214849	205896.2692	1092307.606	7114425	0	10700000	382378.7857	1477741.199	7114425	0	10700000	465499.4348	1637050.93	7176769	1	0	0	0	0	604	504	2.708608125	2.241606724	0	3072	228.9259259	492.9078084	242958.1076	0	0	0	1	0
57699	80	6	60166984	6	4	237	4593	213	0	39.5	85.03117076	2920	0	1148.25	1417.910758	80.27658491	0.16620411	6685220.444	20000000	60000000	23	60200000	12000000	26800000	60000000	23	86807	28935.66667	49181.27685	85724	207	0	0	0	0	132	92	0.099722466	0.066481644	0	2920	439.0909091	960.7303945	923002.8909	0	0	0	1	0
51561	53	17	24027	2	2	68	100	34	34	34	0	50	50	50	0	6992.133849	166.4793774	8009	13865.06671	24019	4	4	4	0	4	4	4	4	0	4	4	0	0	0	0	64	64	83.23968868	83.23968868	34	50	40.4	8.76356092	76.8	0	0	0	0	0
58019	8080	6	1029807	3	3	0	18	0	0	0	0	6	6	6	0	17.47900335	5.826334449	205961.4	281152.7211	515080	524	1028984	514492	1630.588237	515645	513339	1029283	514641.5	1784.030409	515903	513380	0	0	0	0	92	60	2.913167225	2.913167225	0	6	2.571428571	3.207134903	10.28571429	0	0	0	1	0
34314	80	6	2979847	2	1	0	0	0	0	0	0	0	0	0	0	0	1.006763099	1489923.5	2085777.621	2964791	15056	2979847	2979847	0	2979847	2979847	0	0	0	0	0	0	0	0	0	64	32	0.671175399	0.3355877	0	0	0	0	0	0	0	0	0	1
60344	80	6	28315	1	1	6	6	6	6	6	0	6	6	6	0	423.8036376	70.63393961	28315	0	28315	28315	0	0	0	0	0	0	0	0	0	0	0	0	0	0	20	20	35.3169698	35.3169698	6	6	6	0	0	0	0	0	0	1
60354	80	6	28466	1	1	6	6	6	6	6	0	6	6	6	0	421.5555399	70.25925666	28466	0	28466	28466	0	0	0	0	0	0	0	0	0	0	0	0	0	0	20	20	35.12962833	35.12962833	6	6	6	0	0	0	0	0	0	1
50350	443	6	101027175	14	12	1029	991	460	0	73.5	150.0403792	456	0	82.58333333	132.1083979	19.99462026	0.257356498	4041087	13900000	58500000	1	101000000	7771321.154	18900000	58600000	1	101000000	9176957.273	20300000	58600000	1	1	0	0	0	448	384	0.138576576	0.118779922	0	460	76.51851852	136.7390469	18697.56695	0	1	0	0	1
46939	53	17	330	2	2	74	198	37	37	37	0	99	99	99	0	824242.4242	12121.21212	110	187.9281778	327	1	1	1	0	1	1	2	2	0	2	2	0	0	0	0	40	40	6060.606061	6060.606061	37	99	61.8	33.95879857	1153.2	0	0	0	0	0
65191	53	17	221	2	2	74	106	37	37	37	0	53	53	53	0	814479.638	18099.54751	73.66666667	87.11677986	171	3	47	47	0	47	47	3	3	0	3	3	0	0	0	0	40	40	9049.773756	9049.773756	37	53	43.4	8.76356092	76.8	0	0	0	0	0
26091	53	17	302	2	2	70	460	35	35	35	0	230	230	230	0	1754966.887	13245.03311	100.6666667	133.0613893	252	2	2	2	0	2	2	48	48	0	48	48	0	0	0	0	64	80	6622.516556	6622.516556	35	230	113	106.8058987	11407.5	0	0	0	0	0
9278	53	17	283	2	2	70	460	35	35	35	0	230	230	230	0	1872791.519	14134.27562	94.33333333	156.461923	275	4	4	4	0	4	4	4	4	0	4	4	0	0	0	0	64	64	7067.137809	7067.137809	35	230	113	106.8058987	11407.5	0	0	0	0	0
61116	53	17	166	2	2	70	302	35	35	35	0	151	151	151	0	2240963.855	24096.38554	55.33333333	90.64950818	160	2	4	4	0	4	4	2	2	0	2	2	0	0	0	0	64	64	12048.19277	12048.19277	35	151	81.4	63.53581667	4036.8	0	0	0	0	0
49854	53	17	275	2	2	80	290	40	40	40	0	145	145	145	0	1345454.545	14545.45455	91.66666667	152.7099647	268	3	4	4	0	4	4	3	3	0	3	3	0	0	0	0	40	40	7272.727273	7272.727273	40	145	82	57.51086854	3307.5	0	0	0	0	0
2022	53	17	266	2	2	80	326	40	40	40	0	163	163	163	0	1526315.789	15037.59398	88.66666667	150.9779233	263	1	1	1	0	1	1	2	2	0	2	2	0	0	0	0	40	40	7518.796992	7518.796992	40	163	89.2	67.36987457	4538.7	0	0	0	0	0
54866	53	17	102033	2	2	64	196	32	32	32	0	98	98	98	0	2548.195192	39.20300295	34011	58898.38792	102021	1	1	1	0	1	1	11	11	0	11	11	0	0	0	0	40	64	19.60150148	19.60150148	32	98	58.4	36.1496888	1306.8	0	0	0	0	0
50390	53	17	51453	2	2	64	204	32	32	32	0	102	102	102	0	5208.637009	77.74085087	17151	29701.20725	51447	3	3	3	0	3	3	3	3	0	3	3	0	0	0	0	40	40	38.87042544	38.87042544	32	102	60	38.34057903	1470	0	0	0	0	0
37335	53	17	1140	2	2	72	246	36	36	36	0	123	123	123	0	278947.3684	3508.77193	380	644.3353164	1124	4	12	12	0	12	12	4	4	0	4	4	0	0	0	0	64	64	1754.385965	1754.385965	36	123	70.8	47.6518625	2270.7	0	0	0	0	0
57626	53	17	293	2	2	72	328	36	36	36	0	164	164	164	0	1365187.713	13651.87713	97.66666667	163.9674764	287	3	3	3	0	3	3	3	3	0	3	3	0	0	0	0	64	64	6825.938567	6825.938567	36	164	87.2	70.10848736	4915.2	0	0	0	0	0
38354	22	6	1333970	41	42	2664	6954	456	0	64.97560976	109.864573	976	0	165.5714286	320.4037958	7210.057198	62.22028981	16267.92683	105806.9064	951360	1	1333970	33349.25	159265.3306	994167	1	382495	9329.146341	23528.31491	120205	1	0	0	0	0	1328	1360	30.73532388	31.48496593	0	976	114.5	243.3458791	59217.21687	0	0	0	1	0
38354	22	6	187	1	1	0	0	0	0	0	0	0	0	0	0	0	10695.18717	187	0	187	187	0	0	0	0	0	0	0	0	0	0	0	0	0	0	32	32	5347.593583	5347.593583	0	0	0	0	0	0	0	0	0	1
38364	22	6	1335604	41	42	2728	6634	456	0	66.53658537	110.1299454	976	0	157.952381	319.1214275	7009.562715	62.14416848	16287.85366	106029.4368	955480	0	1335604	33390.1	159130.3309	997492	1	380063	9269.829268	21451.18193	98081	1	0	0	0	0	1328	1360	30.69772178	31.4464467	0	976	111.452381	241.6427915	58391.23867	0	0	0	1	0
38364	22	6	111	1	1	0	0	0	0	0	0	0	0	0	0	0	18018.01802	111	0	111	111	0	0	0	0	0	0	0	0	0	0	0	0	0	0	32	32	9009.009009	9009.009009	0	0	0	0	0	0	0	0	0	1
41936	443	6	143347	47	60	1325	108751	570	0	28.19148936	110.2697559	2896	0	1812.516667	822.0897409	767898.8748	746.4404557	1352.330189	5067.810221	23061	1	143347	3116.23913	7502.019684	23823	1	120283	2038.694915	6167.670541	24538	1	0	0	0	0	1200	1928	327.8757142	418.5647415	0	2896	1019.222222	1082.537011	1171886.38	0	0	0	1	0
41944	443	6	143899	46	58	1325	110185	570	0	28.80434783	111.4072847	4344	0	1899.741379	942.9987732	774918.5192	722.7291364	1397.07767	5193.055313	23360	1	143899	3197.755556	7655.879725	23883	2	120525	2114.473684	6287.286944	23836	2	0	0	0	0	1168	1864	319.6686565	403.0604799	0	4344	1062	1169.249973	1367145.5	0	0	0	1	0
41942	443	6	142605	45	58	1325	108751	570	0	29.44444444	112.5805884	4344	0	1875.017241	973.725897	771894.3936	722.274815	1398.088235	5168.857742	23218	2	142557	3239.931818	7655.109026	23764	17	119443	2095.491228	6223.072915	23897	2	0	0	0	0	1136	1864	315.556958	406.717857	0	4344	1058.423077	1174.336455	1379066.111	0	0	0	1	0
41940	443	6	142499	46	53	1313	100063	570	0	28.54347826	111.4687214	4344	0	1887.981132	961.4692781	711415.5187	694.7417175	1454.071429	5309.869504	23849	1	142473	3166.066667	7624.287098	23928	4	118650	2281.730769	6510.145009	23936	2	0	0	0	0	1192	1704	322.8092829	371.9324346	0	4344	1013.76	1166.938246	1361744.871	0	0	0	1	0
41938	443	6	23828	27	31	162	59368	6	6	6	0	2896	0	1915.096774	783.0897503	2498321.303	2434.11113	418.0350877	2482.025641	18821	0	23778	914.5384615	3661.433864	18861	1	23755	791.8333333	3408.112017	18833	1	0	0	0	0	540	992	1133.120698	1300.990431	0	2896	1009.084746	1114.299614	1241663.631	1	0	0	0	0
41946	443	6	119090	23	28	1169	45025	570	0	50.82608696	156.1373673	2896	0	1608.035714	902.027366	387891.5106	428.2475439	2381.8	6806.153122	23148	2	119090	5413.181818	9746.978426	23868	48	95911	3552.259259	8188.878934	23922	2	0	0	0	0	744	904	193.1312453	235.1162986	0	2896	888.3461538	1028.323762	1057449.76	0	0	0	1	0
41946	443	6	23841	26	31	156	59368	6	6	6	0	4344	0	1915.096774	867.7613864	2496707.353	2390.83931	425.7321429	2505.018203	18831	1	23841	953.64	3744.233209	18922	2	23731	791.0333333	3407.877279	18831	1	0	0	0	0	520	992	1090.558282	1300.281028	0	4344	1026.37931	1148.503005	1319059.152	1	0	0	0	0
41950	443	6	199037	47	63	1325	100049	570	0	28.19148936	110.2697559	2896	0	1588.079365	717.6696226	509322.3873	552.661063	1826.027523	7265.55705	56205	0	199037	4326.891304	10848.72606	56364	0	175945	2837.822581	9151.860339	56205	1	0	0	0	0	1200	2024	236.1369997	316.5240634	0	2896	913.2792793	947.8815919	898479.5122	0	0	0	1	0
41948	443	6	142923	46	60	1307	95705	570	0	28.41304348	111.499193	2896	0	1595.083333	684.9206633	678771.0865	741.6580956	1361.171429	5126.950789	23762	0	142923	3176.066667	7623.537539	24433	1	119510	2025.59322	6174.904003	24171	1	0	0	0	0	1204	1928	321.8516264	419.8064692	0	2896	906.6542056	936.5510503	877127.8699	0	0	0	1	0
41956	443	6	446800	23	28	1169	43577	570	0	50.82608696	156.1373673	2896	0	1556.321429	951.6832282	100147.7171	114.1450313	8936	38838.58757	267852	1	446800	20309.09091	69389.91842	327980	49	423469	15684.03704	56601.13305	291041	1	0	0	0	0	744	904	51.47717099	62.66786034	0	2896	860.5	1032.46861	1065991.431	0	0	0	1	0
41954	443	6	141851	47	55	1325	98601	570	0	28.19148936	110.2697559	4344	0	1792.745455	917.957661	704443.3948	719.0643704	1404.465347	5197.681086	23292	0	141851	3083.717391	7494.006395	23901	2	118810	2200.185185	6392.140357	23944	1	0	0	0	0	1200	1768	331.3335824	387.7307879	0	4344	970.1553398	1111.09528	1234532.721	0	0	0	1	0
41952	443	6	145376	51	60	1331	110185	570	0	26.09803922	106.0175938	4344	0	1836.416667	874.1511193	767086.7268	763.5373101	1321.6	5012.191246	23463	1	145375	2907.5	7232.486891	23660	1	121913	2066.322034	6298.043671	25145	1	0	0	0	0	1316	1928	350.8144398	412.7228703	0	4344	995.6785714	1110.930429	1234166.418	0	0	0	1	0
41958	443	6	142904	47	56	1313	104393	570	0	27.93617021	110.3290344	4344	0	1864.160714	898.8648958	739699.3786	720.7635895	1401.019608	5170.506395	23140	1	142904	3106.608696	7519.826551	23913	48	119777	2177.763636	6363.229232	24312	1	0	0	0	0	1224	1800	328.8921234	391.8714662	0	4344	1016.403846	1132.91297	1283491.796	0	0	0	1	0
41964	443	6	142508	50	59	1331	104393	570	0	26.62	107.0277267	2896	0	1769.372881	804.7193749	741881.1575	764.8693407	1319.518519	5030.679662	23584	1	142508	2908.326531	7297.818114	23790	1	119506	2060.448276	6192.453206	24045	1	0	0	0	0	1284	1896	350.8574957	414.0118449	0	2896	961.1272727	1054.705038	1112402.718	0	0	0	1	0
41962	443	6	142561	48	59	1319	110185	570	0	27.47916667	109.1949242	4344	0	1867.542373	889.0918715	782149.3957	750.5559024	1344.915094	5060.556533	23171	0	142561	3033.212766	7421.5281	23989	1	119649	2062.913793	6177.081109	24041	1	0	0	0	0	1244	1896	336.6979749	413.8579275	0	4344	1032.444444	1131.941574	1281291.726	0	0	0	1	0
41960	443	6	142389	52	60	1337	110185	570	0	25.71153846	105.010053	2896	0	1836.416667	832.505536	783220.614	786.5776148	1282.783784	4960.836844	23286	1	142389	2791.941176	7160.297852	23640	1	119083	2018.355932	6109.045559	24004	2	0	0	0	0	1336	1928	365.1967497	421.3808651	0	2896	986.920354	1092.874079	1194373.753	0	0	0	1	0
41970	443	6	142403	45	58	1319	103922	570	0	29.31111111	112.6125341	4344	0	1791.758621	912.9122728	739036.3967	723.2993687	1396.107843	5167.892471	23065	1	142389	3236.113636	7668.684291	23811	1	119460	2095.789474	6235.578046	23854	1	0	0	0	0	1148	1864	316.0045786	407.2947901	0	4344	1011.932692	1113.933312	1240847.423	0	0	0	1	0
41968	443	6	142089	45	55	1313	104393	570	0	29.17777778	112.6443092	4344	0	1898.054545	955.3575328	743942.1771	703.7842479	1435.242424	5235.340188	23062	1	142055	3228.522727	7631.283779	23741	1	119063	2204.87037	6386.462883	24044	2	0	0	0	0	1160	1768	316.7029116	387.0813363	0	4344	1046.594059	1172.156919	1373951.844	0	0	0	1	0
41966	443	6	142098	49	58	1325	104393	570	0	27.04081633	108.0950506	2896	0	1799.87931	822.5761859	743979.5071	753.0014497	1340.54717	5074.961667	23200	1	142062	2959.625	7351.531667	23913	1	118959	2087	6221.458887	23896	1	0	0	0	0	1264	1864	344.8324396	408.1690101	0	2896	978.8703704	1074.666956	1154909.067	0	0	0	1	0
41976	443	6	128912	21	26	1169	43577	570	0	55.66666667	162.8920911	2896	0	1676.038462	968.0996842	347105.0019	364.5897977	2802.434783	7805.472794	31356	1	128912	6445.6	11123.03739	31455	2	105920	4236.8	9592.461541	31878	1	0	0	0	0	680	840	162.9018245	201.6879732	0	2896	932.2083333	1085.203284	1177666.168	0	0	0	1	0
41974	443	6	143215	50	61	1337	110185	570	0	26.74	107.0006313	4344	0	1806.311475	858.3705793	778703.3481	775.0584785	1301.954545	4974.84197	23242	1	143148	2921.387755	7298.487925	23858	1	120300	2005	6095.643326	24355	1	0	0	0	0	1272	1960	349.1254408	425.9330377	0	4344	995.7321429	1093.746154	1196280.648	0	0	0	1	0
41972	443	6	185921	48	58	1337	105841	570	0	27.85416667	109.1083766	4344	0	1824.844828	956.8748071	576470.6515	570.1346271	1770.67619	6585.672561	44284	1	185921	3955.765957	9528.448754	44430	2	162838	2856.807018	8352.611485	44284	1	0	0	0	0	1208	1864	258.1741707	311.9604563	0	4344	1001.663551	1143.37138	1307298.112	0	0	0	1	0
41978	443	6	131198	29	50	1169	92809	570	0	40.31034483	139.9780859	4344	0	1856.18	921.5378383	716306.651	602.1433254	1682.025641	5587.656726	24101	0	131198	4685.642857	8825.290033	24413	18	100738	2055.877551	6334.053759	24747	1	0	0	0	0	936	1608	221.0399549	381.1033705	0	4344	1174.725	1147.810364	1317468.632	0	0	0	1	0
41980	443	6	187746	48	64	1331	100049	570	0	27.72916667	109.1373797	4344	0	1563.265625	739.1078973	539984.8732	596.5506589	1691.405405	6454.641398	44827	0	187746	3994.595745	9570.390305	44863	1	164235	2606.904762	8067.49879	45017	1	0	0	0	0	1220	2056	255.6645681	340.8860908	0	4344	897.1681416	947.0850477	896970.0875	0	0	0	1	0
41984	443	6	188450	47	59	1325	100049	570	0	28.19148936	110.2697559	2896	0	1695.745763	808.7324819	537935.792	562.4834174	1794.761905	6733.367527	46328	1	188450	4096.73913	9847.506171	46506	1	165253	2849.189655	8495.447936	46328	1	0	0	0	0	1200	1896	249.4030247	313.0803927	0	2896	947.4205607	1028.579072	1057974.906	0	0	0	1	0
41982	443	6	300724	49	65	1325	102959	570	0	27.04081633	108.0950506	2896	0	1583.984615	751.2528389	346776.4462	379.0851412	2661.274336	11511.58013	93217	0	300724	6265.083333	23320.8749	156187	1	276439	4319.359375	17135.83886	117306	1	0	0	0	0	1264	2088	162.9401045	216.1450366	0	2896	906.8173913	960.7927427	923122.6944	0	0	0	1	0
41990	443	6	195652	49	60	1343	105841	570	0	27.40816327	108.0109791	2896	0	1764.016667	842.2550138	547829.8203	557.1116063	1811.592593	7080.294859	53333	1	195652	4076.083333	10329.92199	53412	1	172455	2922.966102	9048.251849	53378	1	0	0	0	0	1228	1928	250.4446671	306.6669393	0	2896	974.4	1069.66603	1144185.417	0	0	0	1	0
41988	443	6	143173	51	58	1337	104393	570	0	26.21568627	105.9913796	2896	0	1799.87931	822.5761859	738477.2269	761.3167287	1325.675926	5048.135869	23638	1	143123	2862.46	7263.952321	24271	1	120199	2108.754386	6287.378068	24553	1	0	0	0	0	1304	1864	356.2124144	405.1043144	0	2896	961.1818182	1072.738955	1150768.866	0	0	0	1	0
41986	443	6	142748	47	57	1325	108751	570	0	28.19148936	110.2697559	4344	0	1907.912281	909.4137492	771121.1365	728.5566173	1385.902913	5168.157484	23329	1	142714	3102.478261	7534.989767	23958	1	119745	2138.303571	6324.403523	24190	1	0	0	0	0	1200	1832	329.2515482	399.3050691	0	4344	1048.342857	1156.089794	1336543.612	0	0	0	1	0
41992	443	6	142235	47	57	1319	101497	570	0	28.06382979	110.2994746	4344	0	1780.649123	861.2578942	722860.0555	731.1843077	1380.92233	5136.347739	23155	2	142113	3089.413043	7488.411941	23833	48	119085	2126.517857	6271.476138	24042	2	0	0	0	0	1212	1832	330.4390621	400.7452455	0	4344	979.2	1083.923681	1174890.546	0	0	0	1	0
41998	443	6	152597	42	51	1283	95705	570	0	30.54761905	116.5816373	4344	0	1876.568627	968.15082	635582.613	609.4484164	1658.663043	5994.383936	33492	2	152597	3721.878049	8696.723818	33562	48	119066	2381.32	6666.824301	24063	2	0	0	0	0	1124	1640	275.2347687	334.2136477	0	4344	1031.787234	1168.531179	1365465.116	0	0	0	1	0
41996	443	6	142263	47	58	1331	104393	570	0	28.31914894	110.239878	4344	0	1799.87931	866.1409487	743158.7974	738.0696316	1367.913462	5131.621368	23191	0	142263	3092.673913	7502.339733	23772	2	119294	2092.877193	6249.868422	23908	1	0	0	0	0	1188	1864	330.3740256	407.695606	0	4344	997.3962264	1094.593699	1198135.365	0	0	0	1	0
41994	443	6	142478	49	57	1325	104393	570	0	27.04081633	108.0950506	2896	0	1831.45614	839.483346	741995.2554	743.9745083	1356.933333	5113.686675	23402	2	142418	2967.041667	7364.968432	23858	48	119519	2134.267857	6318.395244	24145	2	0	0	0	0	1264	1832	343.9127444	400.0617639	0	2896	988.0186916	1093.727985	1196240.905	0	0	0	1	0
42006	443	6	125417	29	55	1169	98601	570	0	40.31034483	139.9780859	4344	0	1792.745455	874.6373898	795506.1913	669.7656618	1511.048193	5384.793514	23215	0	125417	4479.178571	8721.979601	23575	89	99847	1849.018519	6008.928729	24179	1	0	0	0	0	936	1768	231.2286213	438.5370404	0	4344	1173.764706	1099.595333	1209109.896	0	0	0	1	0
42004	443	6	188411	43	59	1313	105841	570	0	30.53488372	115.1109917	4344	0	1793.915254	1014.181856	568724.756	541.3696653	1865.455446	6809.690942	45552	0	188411	4485.97619	10163.53124	45610	1	165211	2848.465517	8450.637267	45743	1	0	0	0	0	1096	1896	228.2244667	313.1451985	0	4344	1040.330097	1165.886134	1359290.478	0	0	0	1	0
42002	443	6	141785	44	55	1313	93786	570	0	29.84090909	113.8577127	2896	0	1705.2	792.8637593	670726.8047	698.2402934	1446.785714	5267.632333	23051	1	141785	3297.325581	7763.76187	23895	1	118889	2201.648148	6402.558325	23805	1	0	0	0	0	1128	1768	310.3290193	387.9112741	0	2896	950.99	1025.08183	1050792.757	0	0	0	1	0
42000	443	6	155181	78	106	1457	215903	570	0	18.67948718	86.05819438	4344	0	2036.820755	908.0408088	1400686.94	1185.712168	847.9836066	3831.64699	24081	0	155155	2015	5797.194251	24372	3	131946	1256.628571	4736.887828	24893	2	0	0	0	0	1928	3400	502.638854	683.0733144	0	4344	1174.918919	1214.829823	1475811.499	0	0	0	1	0
42014	443	6	200946	47	56	1325	100049	570	0	28.19148936	110.2697559	2896	0	1786.589286	867.873237	504483.7917	512.5755178	1970.058824	7689.718094	58772	1	200946	4368.391304	11135.47365	58883	1	177806	3232.836364	9923.359922	58772	1	0	0	0	0	1200	1800	233.8936829	278.6818349	0	2896	974.75	1088.131334	1184029.801	0	0	0	1	0
42012	443	6	142298	45	55	1301	104393	570	0	28.91111111	112.7073488	4344	0	1898.054545	955.3575328	742765.1829	702.7505657	1437.353535	5230.061348	23124	1	142148	3230.636364	7649.805296	23812	1	119347	2210.12963	6376.940341	23925	2	0	0	0	0	1184	1768	316.2377546	386.5128111	0	4344	1046.475248	1172.263747	1374202.292	0	0	0	1	0
42010	443	6	196861	44	58	1319	105841	570	0	29.97727273	113.8247303	4344	0	1824.844828	917.6278304	544343.4708	518.132083	1949.118812	7331.503092	53463	1	196861	4578.162791	10916.58671	53544	1	173811	3049.315789	9233.245779	53504	1	0	0	0	0	1116	1864	223.5079574	294.6241257	0	4344	1040.38835	1130.019801	1276944.75	0	0	0	1	0
42008	443	6	197144	45	56	1313	100049	570	0	29.17777778	112.6443092	4344	0	1786.589286	910.740214	514152.0919	512.3158706	1971.44	7503.869585	55285	1	197144	4480.545455	10950.83004	55361	48	174147	3166.309091	9570.501587	55285	1	0	0	0	0	1160	1800	228.2595463	284.0563243	0	4344	993.745098	1109.074725	1230046.746	0	0	0	1	0
42016	443	6	142230	53	61	1343	110185	570	0	25.33962264	104.0306803	2896	0	1806.311475	816.6455278	784138.3674	801.5186669	1258.672566	4920.129921	23192	1	142230	2735.192308	7081.999776	23550	1	119255	1987.583333	6092.427526	24030	1	0	0	0	0	1356	1960	372.6358715	428.8827955	0	2896	969.8086957	1073.929478	1153324.524	0	0	0	1	0
42020	443	6	143922	46	59	1313	110185	570	0	28.54347826	111.4687214	4344	0	1867.542373	928.8619348	774711.302	729.561846	1383.865385	5113.410947	23204	1	143819	3195.977778	7601.486037	23944	1	120741	2081.741379	6177.619366	24188	1	0	0	0	0	1192	1896	319.6175706	409.9442754	0	4344	1051.867925	1151.115824	1325067.64	0	0	0	1	0
42018	443	6	142755	47	59	1331	108751	570	0	28.31914894	110.239878	4344	0	1843.237288	880.4438798	771125.3546	742.5309096	1359.571429	5101.981278	23296	0	142725	3102.717391	7520.361296	23830	1	119765	2064.913793	6191.082532	23819	1	0	0	0	0	1188	1896	329.2354033	413.2955063	0	4344	1028.803738	1119.123524	1252437.461	0	0	0	1	0
42026	443	6	124970	31	50	1169	95705	570	0	37.70967742	135.6058488	4344	0	1914.1	1026.790884	775178.0427	648.1555573	1562.125	5472.574571	23276	2	124970	4165.666667	8558.264388	23797	48	100070	2042.244898	6257.994136	23889	2	0	0	0	0	1000	1608	248.0595343	400.096023	0	4344	1181.390244	1222.219038	1493819.377	0	0	0	1	0
42024	443	6	142117	47	54	1325	102959	570	0	28.19148936	110.2697559	4344	0	1906.648148	920.1505446	733789.7648	710.6820437	1421.17	5222.018688	23251	0	142117	3089.5	7491.459759	23615	2	119075	2246.698113	6480.936751	24374	2	0	0	0	0	1200	1736	330.7134263	379.9686174	0	4344	1022.392157	1156.805144	1338198.142	0	0	0	1	0
42022	443	6	142224	45	54	1307	102959	570	0	29.04444444	112.6759141	4344	0	1906.648148	962.183938	733111.1486	696.0850489	1451.265306	5285.994782	23215	1	142188	3231.545455	7670.383131	23907	1	119220	2249.433962	6470.87376	23934	1	0	0	0	0	1172	1736	316.402295	379.682754	0	4344	1042.66	1177.467186	1386428.974	0	0	0	1	0
42028	443	6	143176	48	57	1319	104393	570	0	27.47916667	109.1949242	2896	0	1831.45614	839.483346	738336.034	733.3631335	1376.692308	5140.149288	23249	1	143176	3046.297872	7453.930084	23771	48	119920	2141.428571	6321.378063	24133	1	0	0	0	0	1244	1832	335.2517182	398.1114153	0	2896	997.2830189	1094.697512	1198362.643	0	0	0	1	0
42036	443	6	142472	47	65	1319	110185	570	0	28.06382979	110.2994746	4344	0	1695.153846	827.9840207	782637.992	786.1193778	1283.531532	4938.821871	23298	0	142471	3097.195652	7439.046174	23608	0	119322	1864.40625	5882.643021	23899	2	0	0	0	0	1212	2088	329.8893818	456.2299961	0	4344	986.7610619	1040.368472	1082366.558	0	0	0	1	0
42034	443	6	185687	47	59	1325	105841	570	0	28.19148936	110.2697559	4344	0	1793.915254	940.1938958	577132.4864	570.8531023	1768.447619	6538.518192	43652	1	185687	4036.673913	9570.852234	43742	1	162498	2801.689655	8220.015641	43691	1	0	0	0	0	1200	1896	253.1141114	317.7389909	0	4344	1001.551402	1126.038969	1267963.759	0	0	0	1	0
42032	443	6	142746	42	56	1319	108751	570	0	31.4047619	116.3707405	4344	0	1941.982143	1075.138697	771089.9079	686.5341235	1471.608247	5294.106612	23388	1	142728	3481.170732	7878.508647	23911	42	119798	2178.145455	6350.468301	24220	2	0	0	0	0	1052	1800	294.2289101	392.3052135	0	4344	1111.818182	1249.437019	1561092.865	0	0	0	1	0
42030	443	6	185922	46	58	1319	105841	570	0	28.67391304	111.4380853	4344	0	1824.844828	917.6278304	576370.7361	559.3743613	1805.067961	6613.593843	43617	1	185922	4131.6	9671.015542	43813	1	162870	2857.368421	8310.38286	43617	1	0	0	0	0	1180	1864	247.4155829	311.9587784	0	4344	1020.571429	1128.18756	1272807.17	0	0	0	1	0
42042	443	6	143435	49	58	1325	108751	570	0	27.04081633	108.0950506	2896	0	1875.017241	894.59136	767427.7547	745.9825008	1353.160377	5106.702298	23560	2	143297	2985.354167	7399.771743	24185	2	120520	2114.385965	6301.928689	24417	2	0	0	0	0	1264	1864	341.6181546	404.3643462	0	2896	1019.222222	1135.376436	1289079.651	0	0	0	1	0
42038	443	6	186578	48	62	1331	100049	570	0	27.72916667	109.1373797	2896	0	1613.693548	741.7725246	543365.2413	589.565758	1711.724771	6486.613146	44436	0	186578	3969.744681	9553.696238	44627	0	163447	2679.459016	8129.75274	44439	2	0	0	0	0	1220	1992	257.265058	332.3007	0	2896	913.3333333	967.7303844	936502.097	0	0	0	1	0
42040	443	6	190175	49	60	1337	105841	570	0	27.28571429	108.0391519	4344	0	1764.016667	883.4411243	563575.654	573.1563034	1760.87963	6638.064806	46513	1	190175	3961.979167	9734.339035	46562	48	167184	2833.627119	8428.207536	46599	1	0	0	0	0	1240	1928	257.6574208	315.4988826	0	4344	974.3454545	1087.549534	1182763.99	0	0	0	1	0
42048	443	6	142210	44	56	1313	110185	570	0	29.84090909	113.8577127	4344	0	1967.589286	1007.169423	784037.6907	703.18543	1436.464646	5250.386241	23269	1	142107	3304.813953	7712.800169	23901	1	119240	2168	6345.893166	24012	1	0	0	0	0	1128	1800	309.4015892	393.7838408	0	4344	1103.940594	1225.151973	1500997.356	0	0	0	1	0
42046	443	6	142963	50	61	1337	110185	570	0	26.74	107.0006313	2896	0	1806.311475	816.6455278	780075.9637	776.4246693	1299.663636	4983.149833	23187	1	142932	2916.979592	7305.905809	23882	1	119994	1999.9	6088.863599	24013	1	0	0	0	0	1272	1960	349.740842	426.6838273	0	2896	995.7321429	1076.3374	1158502.198	0	0	0	1	0
42044	443	6	142878	48	61	1331	110185	570	0	27.72916667	109.1373797	4344	0	1806.311475	898.1593315	780498.0473	762.8886183	1322.944444	5031.61888	23325	1	142795	3038.191489	7432.811943	23995	1	119942	1999.033333	6106.43445	24109	1	0	0	0	0	1220	1960	335.9509512	426.9376671	0	4344	1013.781818	1112.785045	1238290.557	0	0	0	1	0
42052	443	6	190109	47	54	1331	107303	570	0	28.31914894	110.239878	4344	0	1987.092593	1095.823844	571430.0743	531.2741638	1901.09	6957.245624	47108	2	190109	4132.804348	9928.306139	47163	2	166964	3150.264151	8963.412211	47144	2	0	0	0	0	1188	1736	247.2265911	284.0475727	0	4344	1065.039216	1265.545841	1601606.276	0	0	0	1	0
42050	443	6	143397	49	59	1319	113081	570	0	26.91836735	108.1227768	4344	0	1916.627119	904.6752303	797785.1698	753.1538317	1340.158879	5055.910384	23253	1	143273	2984.854167	7375.761154	23604	1	120273	2073.672414	6194.571561	24207	2	0	0	0	0	1276	1896	341.7086829	411.4451488	0	4344	1049.541284	1157.634086	1340116.677	0	0	0	1	0
42056	443	6	250001	19	27	1169	46473	570	0	61.52631579	170.5915748	4344	0	1721.222222	1200.061419	190567.2377	183.999264	5555.577778	14812.28285	68127	2	250001	13888.94444	30680.17694	129542	3	226673	8718.192308	21705.94577	91145	3	0	0	0	0	616	872	75.999696	107.999568	0	4344	1013.659574	1231.269887	1516025.534	0	0	0	1	0
42060	443	6	188539	45	59	1319	104407	570	0	29.31111111	112.6125341	4344	0	1769.610169	929.3130948	560764.6163	551.6100117	1830.475728	6665.317717	44329	0	188539	4284.977273	9917.489596	44375	49	165289	2849.810345	8309.680188	44415	0	0	0	0	0	1148	1896	238.6774089	312.9326028	0	4344	1006.914286	1113.679989	1240283.118	0	0	0	1	0
42058	443	6	142469	48	59	1325	110185	570	0	27.60416667	109.1662288	4344	0	1867.542373	889.0918715	782696.5866	751.0405772	1344.04717	5070.290861	23279	0	142418	3030.170213	7396.589559	23559	0	119259	2056.189655	6171.028191	23978	1	0	0	0	0	1232	1896	336.9153991	414.1251781	0	4344	1032.5	1131.890574	1281176.271	0	0	0	1	0
42056	443	6	23598	26	30	156	56486	6	6	6	0	2896	0	1882.866667	774.3889575	2400288.16	2373.082465	429.0545455	2520.110465	18773	1	23598	943.92	3735.465566	18869	1	23529	811.3448276	3455.2422	18773	1	0	0	0	0	520	960	1101.788287	1271.294177	0	2896	993.8245614	1097.47335	1204447.754	1	0	0	0	0
42054	443	6	142921	49	58	1325	104393	570	0	27.04081633	108.0950506	4344	0	1799.87931	947.2788744	739695.3562	748.6653466	1348.311321	5103.347085	23389	1	142889	2976.854167	7398.435677	23792	1	119565	2097.631579	6274.38321	24024	1	0	0	0	0	1264	1864	342.8467475	405.8185991	0	4344	978.8703704	1128.043108	1272481.254	0	0	0	1	0
42062	443	6	142553	44	55	1319	105855	570	0	29.97727273	113.8247303	4344	0	1924.636364	962.5228302	751818.6218	694.4785448	1454.622449	5282.694366	23225	1	142553	3315.186047	7757.558576	24025	39	119493	2212.833333	6419.225574	23966	2	0	0	0	0	1116	1768	308.657131	385.8214138	0	4344	1071.74	1187.028721	1409037.184	0	0	0	1	0
42070	443	6	142823	48	53	1319	104393	570	0	27.47916667	109.1949242	2896	0	1969.679245	896.6724334	740160.8985	707.1690134	1428.23	5268.242589	23281	0	142720	3036.595745	7462.277597	23598	48	119552	2299.076923	6558.600083	24006	2	0	0	0	0	1244	1704	336.0803232	371.0886902	0	2896	1036.392157	1170.881889	1370964.399	0	0	0	1	0
42068	443	6	143432	49	61	1331	110185	570	0	27.16326531	108.0671757	2896	0	1806.311475	816.6455278	777483.4068	766.9139383	1315.889908	5041.479272	23608	1	143432	2988.166667	7400.875855	23813	1	119789	1996.483333	6093.536104	23916	2	0	0	0	0	1252	1960	341.6252998	425.2886385	0	2896	1004.648649	1077.055537	1160048.63	0	0	0	1	0
42064	443	6	153205	69	116	1415	215903	570	0	20.50724638	91.41125931	4344	0	1861.232759	803.0679256	1418478.509	1207.532391	832.6358696	3787.226689	23492	0	153204	2253	6087.197333	23625	3	129713	1127.93913	4487.542275	24182	1	0	0	0	0	1724	3720	450.3769459	757.1554453	0	4344	1168.376344	1097.169167	1203780.182	0	0	0	1	0
42078	443	6	118987	22	27	1169	43577	570	0	53.13636364	159.4088172	2896	0	1613.962963	918.6545547	376057.8887	411.8096935	2478.895833	6984.071833	23695	2	118987	5666.047619	9947.123521	23840	49	95708	3681.076923	8368.694617	24085	2	0	0	0	0	712	872	184.8941481	226.9155454	0	2896	894.92	1038.301259	1078069.504	0	0	0	1	0
42080	443	6	143445	48	59	1331	105855	570	0	27.72916667	109.1373797	2896	0	1794.152542	859.3611463	747227.1602	745.930496	1353.254717	5057.603266	23198	1	143371	3050.446809	7466.685828	23944	1	120247	2073.224138	6158.825426	23969	2	0	0	0	0	1220	1896	334.6230262	411.3074698	0	2896	992.462963	1089.335289	1186651.372	0	0	0	1	0
42078	443	6	24781	25	29	150	55024	6	6	6	0	4344	0	1897.37931	874.2515335	2226463.823	2179.088818	467.5660377	2600.032163	19016	-1	23753	989.7083333	3860.986836	19113	48	24670	881.0714286	3557.213276	19016	2	0	0	0	0	500	928	1008.837416	1170.251402	0	4344	1003.272727	1142.143752	1304492.35	1	0	0	0	0
42074	443	6	142625	45	55	1319	108751	570	0	29.31111111	112.6125341	4344	0	1977.290909	1013.811668	771744.0841	701.1393514	1440.656566	5284.320834	23333	2	142625	3241.477273	7693.756032	23891	2	119378	2210.703704	6427.637988	24004	2	0	0	0	0	1148	1768	315.5127082	385.6266433	0	4344	1089.80198	1229.538418	1511764.72	0	0	0	1	0
42072	443	6	144147	47	58	1313	110185	570	0	27.93617021	110.3290344	4344	0	1899.741379	942.9987732	773502.05	728.4230681	1386.028846	5190.639999	24295	1	144104	3132.695652	7608.545853	24380	1	119852	2102.666667	6255.848759	23906	2	0	0	0	0	1224	1864	326.05604	402.3670281	0	4344	1051.867925	1168.334224	1365004.859	0	0	0	1	0
42092	443	6	312417	24	31	1169	47921	570	0	48.70833333	153.057386	2896	0	1545.83871	903.4327164	157129.7337	176.046758	5785.5	19878.41579	125360	1	312417	13583.34783	39976.50546	191587	48	289051	9635.033333	29693.87482	149393	1	0	0	0	0	776	1000	76.8204035	99.22635452	0	2896	876.6071429	1010.193171	1020490.243	0	0	0	1	0
42088	443	6	197560	44	56	1313	105841	570	0	29.84090909	113.8577127	4344	0	1890.017857	948.5411285	542387.1229	506.1753391	1995.555556	7123.994517	48994	1	197560	4594.418605	10434.86853	49052	48	174307	3169.218182	9226.024194	49079	1	0	0	0	0	1128	1800	222.7171492	283.4581899	0	4344	1060.930693	1168.076164	1364401.925	0	0	0	1	0
42090	443	6	207397	48	55	1337	105841	570	0	27.85416667	109.1083766	4344	0	1924.381818	962.649286	516777.0026	496.6320631	2033.303922	7326.844461	52725	1	207397	4412.702128	10446.68649	52752	1	184241	3411.87037	10000.95063	52758	2	0	0	0	0	1208	1768	231.4401848	265.1918784	0	4344	1030.557692	1181.835004	1396733.977	0	0	0	1	0
42086	443	6	144045	48	58	1325	107289	570	0	27.60416667	109.1662288	4344	0	1849.810345	926.8465581	754028.2551	735.8811483	1371.857143	5123.402956	23514	0	144026	3064.382979	7530.556699	24726	2	120900	2121.052632	6264.21511	24003	2	0	0	0	0	1232	1864	333.2291992	402.651949	0	4344	1015.084112	1140.06861	1299756.436	0	0	0	1	0
42084	443	6	201971	47	57	1325	100049	570	0	28.19148936	110.2697559	4344	0	1755.245614	892.0494117	501923.5435	514.9254101	1960.883495	7720.190113	59678	1	201971	4390.673913	11232.98406	59738	39	178753	3192.017857	9930.88894	59678	1	0	0	0	0	1200	1832	232.7066757	282.2187344	0	4344	965.4666667	1087.057417	1181693.828	0	0	0	1	0
42082	443	6	188080	43	56	1313	104407	570	0	30.53488372	115.1109917	4344	0	1864.410714	1017.715048	562101.2335	526.3717567	1919.183673	6947.385156	46253	1	188080	4478.095238	10200.33154	46299	47	164817	2996.672727	8678.990674	46339	1	0	0	0	0	1096	1800	228.6261165	297.7456402	0	4344	1057.2	1191.098619	1418715.919	0	0	0	1	0
42098	443	6	142377	46	62	1325	105855	570	0	28.80434783	111.4072847	4344	0	1707.33871	846.172655	752790.1276	758.5494848	1330.626168	5048.982697	23198	0	142377	3163.933333	7552.916858	23792	0	119204	1954.163934	6058.842404	23865	4	0	0	0	0	1168	1992	323.0858917	435.4635931	0	4344	983.3027523	1052.39205	1107529.028	0	0	0	1	0
42096	443	6	196656	44	58	1313	101511	570	0	29.84090909	113.8577127	4344	0	1750.189655	885.0278112	522862.2569	518.6721992	1947.089109	7362.870923	53182	0	196656	4573.395349	10870.99373	53207	0	173560	3044.912281	9272.282047	53184	1	0	0	0	0	1128	1864	223.7409487	294.9312505	0	4344	998.2912621	1085.819683	1179004.385	0	0	0	1	0
42100	443	6	141942	47	56	1319	104393	570	0	28.06382979	110.2994746	4344	0	1864.160714	898.8648958	744754.8999	725.6485043	1391.588235	5166.788118	23223	2	141790	3082.391304	7486.682373	23842	48	118886	2161.563636	6328.605255	23901	2	0	0	0	0	1212	1800	331.1211622	394.5273422	0	4344	1016.461538	1132.860859	1283373.727	0	0	0	1	0
42094	443	6	142878	50	61	1331	110185	570	0	26.62	107.0277267	2896	0	1806.311475	816.6455278	780498.0473	776.8865746	1298.890909	4990.23686	23311	1	142878	2915.877551	7308.861969	23826	1	119587	1993.116667	6086.842108	23944	1	0	0	0	0	1284	1960	349.9489075	426.9376671	0	2896	995.6785714	1076.387253	1158609.517	0	0	0	1	0
42106	443	6	125846	30	53	1169	98601	570	0	38.96666667	137.7402561	4344	0	1860.396226	909.6266423	792794.3677	659.5362586	1534.707317	5406.861392	23659	1	125846	4339.517241	8678.145587	24085	19	100568	1934	6083.12872	24112	1	0	0	0	0	968	1704	238.3865995	421.1496591	0	4344	1187.738095	1143.646263	1307926.774	0	0	0	1	0
42104	443	6	119881	20	26	1169	46473	570	0	58.45	166.6106318	4344	0	1787.423077	1172.472266	397410.7657	383.7138496	2664.022222	7118.845816	23100	1	119881	6309.526316	10350.24573	24877	1	96814	3872.56	8415.23284	23854	16	0	0	0	0	648	840	166.8321085	216.8817411	0	4344	1013.659574	1231.269887	1516025.534	0	0	0	1	0
42104	443	6	23547	25	28	150	56486	6	6	6	0	4344	0	2017.357143	910.3126127	2405232.089	2250.817514	452.8269231	2595.448019	18802	0	23547	981.125	3806.467486	18848	2	23396	866.5185185	3594.791835	18849	1	0	0	0	0	500	896	1061.706374	1189.111139	0	4344	1048.925926	1204.662121	1451210.825	1	0	0	0	0
42102	443	6	142554	47	57	1313	104393	570	0	27.93617021	110.3290344	2896	0	1831.45614	839.483346	741515.4959	729.5481011	1384.019417	5173.533889	23364	1	142554	3099	7529.948614	23777	48	119512	2134.142857	6319.071173	23820	1	0	0	0	0	1224	1832	329.6996226	399.8484785	0	2896	1006.72381	1095.603438	1200346.894	0	0	0	1	0
42108	443	6	142702	44	53	1307	101497	570	0	29.70454545	113.8905185	4344	0	1915.037736	969.3956079	720410.3657	679.7381957	1486.479167	5326.066832	23253	1	142694	3318.465116	7755.095742	23868	1	119585	2299.711538	6516.90118	24202	2	0	0	0	0	1140	1704	308.3348516	371.403344	0	4344	1049.020408	1184.041297	1401953.793	0	0	0	1	0
42118	443	6	142790	45	57	1325	108751	570	0	29.44444444	112.5805884	4344	0	1907.912281	988.3308852	770894.3203	714.3357378	1413.762376	5229.24024	23301	1	142743	3244.159091	7691.233318	23918	1	119803	2139.339286	6331.41836	23979	1	0	0	0	0	1136	1832	315.1481196	399.1876182	0	4344	1068.699029	1192.898208	1423006.134	0	0	0	1	0
42116	443	6	142342	41	50	1301	102959	570	0	31.73170732	117.8197828	4344	0	2059.18	1053.375017	732461.2553	639.305335	1581.577778	5525.250715	23501	3	142342	3558.55	7975.755011	23641	22	118800	2424.489796	6709.049175	24105	3	0	0	0	0	1056	1608	288.0386674	351.2666676	0	4344	1133.26087	1278.839729	1635431.052	0	0	0	1	0
42114	443	6	142780	47	57	1319	104393	570	0	28.06382979	110.2994746	2896	0	1831.45614	839.483346	740383.8073	728.3933324	1386.213592	5166.932258	23300	1	142734	3102.913043	7537.340043	24008	2	119571	2135.196429	6308.007291	24089	3	0	0	0	0	1212	1832	329.177756	399.2155764	0	2896	1006.780952	1095.550581	1200231.077	0	0	0	1	0
42112	443	6	142852	49	56	1325	110185	570	0	27.04081633	108.0950506	4344	0	1967.589286	928.3871406	780598.1015	735.026461	1373.576923	5152.03825	23416	1	142764	2974.25	7395.62264	23874	1	119883	2179.690909	6381.739844	24051	3	0	0	0	0	1264	1800	343.0123484	392.0141125	0	4344	1051.981132	1185.201385	1404702.323	0	0	0	1	0
42110	443	6	142799	49	59	1331	107289	570	0	27.16326531	108.0671757	4344	0	1818.457627	870.419287	760649.5844	756.3078173	1334.570093	5066.231797	23275	1	142774	2974.458333	7394.247071	23878	2	119660	2063.103448	6197.73711	24126	1	0	0	0	0	1252	1896	343.1396578	413.1681594	0	4344	996.5137615	1103.019522	1216652.067	0	0	0	1	0
42120	443	6	142500	49	59	1325	104393	570	0	27.04081633	108.0950506	4344	0	1769.372881	848.4535404	741880.7018	757.8947368	1331.775701	5082.437092	23210	1	142500	2968.75	7392.250458	23873	1	119306	2057	6212.60751	23928	1	0	0	0	0	1264	1896	343.8596491	414.0350877	0	4344	969.8899083	1073.78125	1153006.173	0	0	0	1	0
42126	443	6	459291	46	60	1319	108751	570	0	28.67391304	111.4380853	4344	0	1812.516667	904.8028251	239651.9853	230.790501	4374.2	25868.44722	254576	0	459230	10205.11111	47385.25565	317092	1	436087	7391.305085	37101.98218	277998	1	0	0	0	0	1180	1928	100.1543684	130.6361326	0	4344	1028.691589	1119.227281	1252669.706	0	0	0	1	0
42124	443	6	196158	46	54	1319	101511	570	0	28.67391304	111.4380853	4344	0	1879.833333	994.830141	524220.2714	509.7931259	1981.393939	7331.954937	52173	0	196158	4359.066667	10609.38538	52230	0	173020	3264.528302	9423.454484	52173	1	0	0	0	0	1180	1736	234.5048379	275.288288	0	4344	1018.118812	1179.74856	1391806.666	0	0	0	1	0
42122	443	6	143476	49	57	1331	108751	570	0	27.16326531	108.0671757	4344	0	1907.912281	909.4137492	767250.2718	738.7995205	1366.438095	5160.420723	23835	1	143321	2985.854167	7452.483941	23925	1	119641	2136.446429	6326.02001	24096	2	0	0	0	0	1252	1832	341.5205331	397.2789874	0	4344	1028.803738	1153.931699	1331558.367	0	0	0	1	0
42130	443	6	118873	23	28	1169	45025	570	0	50.82608696	156.1373673	2896	0	1608.035714	902.027366	388599.5979	429.0293002	2377.46	6838.420713	23435	3	118873	5403.318182	9768.511157	24311	49	95541	3538.555556	8193.060024	24168	3	0	0	0	0	744	904	193.483802	235.5454981	0	2896	888.3461538	1028.323762	1057449.76	0	0	0	1	0
42130	443	6	23773	26	31	156	59368	6	6	6	0	2896	0	1915.096774	783.0897503	2503848.904	2397.678038	424.5178571	2494.042203	18749	1	23727	949.08	3729.544252	18847	2	23706	790.2	3392.576697	18749	1	0	0	0	0	520	992	1093.677702	1304.000337	0	2896	1026.37931	1116.015497	1245490.59	1	0	0	0	0
42128	443	6	142438	45	57	1325	108751	570	0	29.44444444	112.5805884	4344	0	1907.912281	1025.16156	772799.3934	716.1010405	1410.277228	5200.012568	23227	1	142438	3237.227273	7652.811555	23901	48	119378	2131.75	6281.454039	23665	1	0	0	0	0	1136	1832	315.9269296	400.1741108	0	4344	1068.699029	1209.843166	1463720.487	0	0	0	1	0
42134	443	6	152273	68	103	1427	215903	570	0	20.98529412	92.02149208	4344	0	2096.145631	942.3700764	1427239.235	1122.983063	895.7235294	3941.060799	23225	0	152256	2272.477612	6139.249146	23726	1	129147	1266.147059	4780.289755	24396	1	0	0	0	0	1668	3304	446.5663644	676.416699	0	4344	1263.546512	1254.552236	1573901.314	0	0	0	1	0
42132	443	6	142918	48	58	1313	110185	570	0	27.35416667	109.223466	4344	0	1899.741379	942.9987732	780153.6545	741.6840426	1361.12381	5126.873066	23733	1	142918	3040.808511	7461.983	24057	1	119598	2098.210526	6254.478361	24547	1	0	0	0	0	1256	1864	335.8569249	405.8271176	0	4344	1042.037383	1167.247997	1362467.885	0	0	0	1	0
42140	443	6	142342	48	56	1331	107289	570	0	27.72916667	109.1373797	4344	0	1915.875	995.0582635	763091.7087	730.6346686	1381.961165	5145.580321	23239	1	142280	3027.234043	7430.623057	23823	1	119388	2170.690909	6341.933181	24087	2	0	0	0	0	1220	1800	337.2160009	393.4186677	0	4344	1034.47619	1193.902716	1425403.694	0	0	0	1	0
42138	443	6	196159	46	61	1313	105841	570	0	28.54347826	111.4687214	4344	0	1735.098361	865.2067134	546260.9414	545.475864	1850.556604	7183.492207	53508	0	196159	4359.088889	10642.99391	53533	1	172527	2875.45	9029.586284	53699	1	0	0	0	0	1192	1960	234.5036425	310.9722215	0	4344	992.1666667	1071.471575	1148051.336	0	0	0	1	0
42136	443	6	188391	46	61	1331	107303	570	0	28.93478261	111.3763195	4344	0	1759.065574	877.2864198	576641.1347	567.9676842	1777.273585	6695.439852	45968	0	188391	4186.466667	9895.821773	45995	1	165235	2753.916667	8349.676056	45971	2	0	0	0	0	1156	1960	244.1730231	323.7946611	0	4344	1005.87037	1086.260421	1179961.703	0	0	0	1	0
42146	443	6	141887	43	58	1313	104393	570	0	30.53488372	115.1109917	4344	0	1799.87931	866.1409487	745001.3039	711.8340651	1418.87	5208.188441	23237	1	141886	3378.238095	7763.503059	23630	1	118681	2082.122807	6200.555871	23906	1	0	0	0	0	1096	1864	303.0580673	408.7759978	0	4344	1036.333333	1097.730208	1205011.611	0	0	0	1	0
42144	443	6	142743	50	58	1337	110185	570	0	26.74	107.0006313	4344	0	1899.741379	903.1490048	781278.2413	756.604527	1334.046729	5070.055726	23763	0	142705	2912.346939	7315.220202	23867	1	119784	2101.473684	6245.260392	24094	1	0	0	0	0	1272	1864	350.2798736	406.3246534	0	4344	1023.137615	1147.90898	1317695.027	0	0	0	1	0
42142	443	6	143077	48	58	1325	111647	570	0	27.60416667	109.1662288	4344	0	1924.948276	987.8172361	789588.8228	740.8598167	1362.638095	5135.817381	23346	1	143031	3043.212766	7446.36654	23651	1	119898	2103.473684	6279.094109	24127	2	0	0	0	0	1232	1864	335.4836906	405.3761261	0	4344	1055.813084	1196.905193	1432582.04	0	0	0	1	0
42152	443	6	145825	29	52	1169	98601	570	0	40.31034483	139.9780859	4344	0	1896.173077	968.9802143	684176.2386	555.460312	1822.8125	5603.486864	23348	2	145825	5208.035714	8835.773233	23950	4	110782	2172.196078	7021.451651	34923	2	0	0	0	0	936	1672	198.8685068	356.5918052	0	4344	1216.707317	1186.625462	1408079.987	0	0	0	1	0
42150	443	6	142301	44	55	1313	104393	570	0	29.84090909	113.8577127	4344	0	1898.054545	955.3575328	742833.8522	695.7083928	1452.05102	5265.395734	23233	1	142301	3309.325581	7701.264101	23839	1	119221	2207.796296	6389.969169	23937	1	0	0	0	0	1128	1768	309.2037301	386.5046627	0	4344	1057.06	1173.309537	1376655.269	0	0	0	1	0
42148	443	6	143379	50	60	1337	110185	570	0	26.74	107.0006313	4344	0	1836.416667	874.1511193	777812.6504	767.1974278	1315.40367	5024.365225	23306	1	143237	2923.204082	7333.767054	23850	1	120073	2035.135593	6139.8403	23860	1	0	0	0	0	1272	1928	348.7261035	418.4713243	0	4344	1004.702703	1111.83773	1236183.138	0	0	0	1	0
42154	443	6	394746	48	56	1319	105855	570	0	27.47916667	109.1949242	2896	0	1890.267857	907.3394973	271501.1678	263.4605544	3832.485437	20260.2038	191810	1	394746	8398.851064	37091.01311	252193	1	371618	6756.690909	30267.89111	215391	2	0	0	0	0	1244	1800	121.5971789	141.8633754	0	2896	1020.704762	1145.969173	1313245.345	0	0	0	1	0
42156	443	6	62079	8	3	1169	137	570	0	146.125	246.382651	137	0	45.66666667	79.09698688	21037.71001	177.1935759	6207.9	10114.27018	24159	3	62079	8868.428571	11280.10455	24243	20	24651	12325.5	17426.64662	24648	3	0	0	0	0	264	104	128.8680552	48.32552071	0	570	108.8333333	207.2292684	42943.9697	0	0	0	1	0
42160	443	6	122255	22	30	1169	47921	570	0	53.13636364	159.4088172	2896	0	1597.366667	871.3138903	401537.7694	425.3404769	2397.156863	6748.428277	23229	1	122255	5821.666667	9846.640561	23894	54	98996	3413.655172	8210.583868	26845	2	0	0	0	0	712	968	179.9517402	245.3887367	0	2896	926.2264151	1016.130985	1032522.179	0	0	0	1	0
42162	443	6	142443	47	55	1325	101497	570	0	28.19148936	110.2697559	4344	0	1845.4	978.8547844	721846.6334	716.075904	1410.326733	5204.898034	23391	1	142320	3093.913043	7497.835663	23576	48	119052	2204.666667	6379.967886	23808	2	0	0	0	0	1200	1768	329.956544	386.11936	0	4344	998.2718447	1158.918548	1343092.2	0	0	0	1	0
42160	443	6	23501	24	27	144	56472	6	6	6	0	4344	0	2091.555556	927.4622668	2409088.975	2170.12042	470.02	2636.028967	18731	1	23425	1018.478261	3891.297083	18866	48	23340	897.6923077	3637.733303	18731	1	0	0	0	0	480	864	1021.233139	1148.887281	0	4344	1088.884615	1243.218809	1545593.006	1	0	0	0	0
42158	443	6	143365	48	61	1319	108751	570	0	27.47916667	109.1949242	2896	0	1782.803279	847.2000712	767760.611	760.2971437	1327.453704	5026.18129	23278	0	143274	3048.382979	7416.983568	23869	1	120093	2001.55	6108.616688	24481	1	0	0	0	0	1244	1960	334.8097513	425.4873923	0	2896	1000.636364	1081.127187	1168835.995	0	0	0	1	0
42164	443	6	142825	47	57	1325	108751	570	0	28.19148936	110.2697559	4344	0	1907.912281	909.4137492	770705.4087	728.1638369	1386.650485	5172.409953	23244	1	142780	3103.913043	7538.852005	23841	1	119651	2136.625	6321.63527	24139	2	0	0	0	0	1200	1832	329.0740417	399.0897952	0	4344	1048.342857	1156.089794	1336543.612	0	0	0	1	0
42170	443	6	119793	23	31	1169	47921	570	0	50.82608696	156.1373673	2896	0	1545.83871	822.4417344	409790.2215	450.7775913	2260.245283	6669.291612	23311	0	119793	5445.136364	9748.883327	23621	1	96495	3216.5	7900.825312	24205	1	0	0	0	0	744	1000	191.997863	258.7797284	0	2896	892.5454545	973.2643016	947243.4007	0	0	0	1	0
42172	443	6	142885	46	57	1313	111647	570	0	28.54347826	111.4687214	4344	0	1958.719298	961.8494788	790565.8397	720.8594324	1400.833333	5151.361147	23160	2	142885	3175.222222	7560.447608	23789	48	119859	2140.339286	6246.646022	23787	2	0	0	0	0	1192	1832	321.9372222	398.9222102	0	4344	1086.153846	1200.317343	1440761.724	0	0	0	1	0
42170	443	6	23422	25	33	150	55038	6	6	6	0	2896	0	1667.818182	733.8985563	2356246.264	2476.304329	410.9122807	2404.117326	18233	0	23422	975.9166667	3682.630297	18260	1	23347	729.59375	3230.14237	18425	1	0	0	0	0	500	1056	1067.372556	1408.931774	0	2896	935.4915254	994.7813895	989590.0129	1	0	0	0	0
42168	443	6	142724	43	62	1319	102959	570	0	30.6744186	115.0767282	4344	0	1660.629032	775.6229064	730626.9443	735.685659	1372.346154	5133.799265	23400	0	142724	3398.190476	7823.804262	24018	1	119498	1958.983607	6077.602805	23865	1	0	0	0	0	1084	1992	301.2807937	434.4048653	0	4344	983.754717	1003.263369	1006537.387	0	0	0	1	0
42166	443	6	143161	47	53	1307	111647	570	0	27.80851064	110.3584354	4344	0	2106.54717	1041.007621	788999.7974	698.5142602	1446.070707	5270.741423	23331	1	143161	3112.195652	7513.089202	23615	1	119812	2304.076923	6525.118026	24196	44	0	0	0	0	1236	1704	328.3017023	370.2125579	0	4344	1118.356436	1287.694277	1658156.552	0	0	0	1	0
42174	443	6	196340	49	60	1331	105841	570	0	27.16326531	108.0671757	2896	0	1764.016667	842.2550138	545849.0374	555.1594173	1817.962963	7111.950527	53215	1	196340	4090.416667	10359.83997	53364	1	173114	2934.135593	9095.697735	53215	1	0	0	0	0	1252	1928	249.5670775	305.5923398	0	2896	974.2909091	1069.765998	1144399.291	0	0	0	1	0
42176	443	6	118573	21	26	1169	43577	570	0	55.66666667	162.8920911	4344	0	1676.038462	1051.167598	377370.9023	396.3802889	2577.673913	7097.417775	23317	2	118573	5928.65	10078.54469	23643	48	95245	3809.8	8468.384286	24023	2	0	0	0	0	680	840	177.1060865	219.2742024	0	4344	932.2083333	1125.561022	1266887.615	0	0	0	1	0
42184	443	6	189314	48	59	1337	105841	570	0	27.85416667	109.1083766	2896	0	1793.915254	859.8629459	566138.7959	565.198559	1785.981132	6711.834485	46369	1	189314	4027.957447	9764.428991	46430	2	166044	2862.827586	8503.579119	46405	1	0	0	0	0	1208	1896	253.5470171	311.6515419	0	2896	992.3888889	1089.402716	1186798.277	0	0	0	1	0
42182	443	6	142909	40	52	1301	102959	570	0	32.525	119.2097887	4344	0	1979.980769	1030.303639	729555.1715	643.7663128	1570.428571	5473.235176	23231	3	142909	3664.333333	8091.759851	23824	31	119641	2345.901961	6588.856144	23865	47	0	0	0	0	1024	1672	279.8983969	363.8679159	0	4344	1121.075269	1241.08946	1540303.049	0	0	0	1	0
42180	443	6	144762	42	56	1319	98601	570	0	31.4047619	116.3707405	4344	0	1760.732143	899.1514685	690236.388	676.9732388	1492.391753	5275.726576	23073	1	144762	3530.780488	7859.440707	23828	1	121765	2213.909091	6499.777971	26687	1	0	0	0	0	1052	1800	290.1313881	386.8418508	0	4344	1009.292929	1096.488302	1202286.597	0	0	0	1	0
42178	443	6	142378	45	56	1319	104393	570	0	29.31111111	112.6125341	4344	0	1864.160714	940.3200959	742474.2587	709.379258	1423.78	5221.177155	23170	1	142299	3234.068182	7658.419044	23961	1	119407	2171.036364	6352.003014	23973	2	0	0	0	0	1148	1800	316.0600655	393.3191926	0	4344	1036.392157	1153.015832	1329445.508	0	0	0	1	0
42176	443	6	24067	23	28	138	55024	6	6	6	0	2896	0	1965.142857	899.9100249	2292018.116	2119.084223	481.34	2730.897921	19400	0	23946	1088.454545	4125.968455	19558	0	23951	887.0740741	3700.392141	19400	2	0	0	0	0	460	896	955.665434	1163.418789	0	2896	1060.923077	1183.775181	1401323.68	1	0	0	0	0
42190	443	6	119537	20	28	1169	46473	570	0	58.45	166.6106318	2896	0	1659.75	933.472197	398554.4225	401.5493111	2543.340426	7036.295256	23417	3	119537	6291.421053	10283.66653	23986	17	96160	3561.481481	8243.810659	24275	3	0	0	0	0	648	904	167.312213	234.2370981	0	2896	972.2857143	1069.800176	1144472.417	0	0	0	1	0
42194	443	6	142424	49	58	1325	108751	570	0	27.04081633	108.0950506	2896	0	1875.017241	852.8988441	772875.3581	751.2778745	1343.622642	5102.0106	23336	1	142383	2966.3125	7370.91441	23621	2	119386	2094.491228	6259.22786	23938	1	0	0	0	0	1264	1864	344.0431388	407.2347357	0	2896	1019.222222	1118.153763	1250267.838	0	0	0	1	0
42192	443	6	142848	49	60	1337	107289	570	0	27.28571429	108.0391519	4344	0	1788.15	853.7136388	760430.6676	763.0488351	1322.666667	5024.264618	23301	0	142827	2975.5625	7358.912711	23903	1	119896	2032.135593	6142.200388	24321	1	0	0	0	0	1240	1928	343.0219534	420.0268817	0	4344	987.5090909	1084.40663	1175937.738	0	0	0	1	0
42190	443	6	23488	22	27	132	56486	6	6	6	0	4344	0	2092.074074	927.9331013	2410507.493	2086.171662	489.3333333	2699.186618	18795	1	23488	1118.47619	4058.252131	18829	48	23335	897.5	3658.73198	18834	1	0	0	0	0	440	864	936.6485014	1149.523161	0	4344	1132.48	1248.964734	1559912.908	1	0	0	0	0
42186	443	6	131864	40	49	1289	95705	570	0	32.225	119.2855844	4344	0	1953.163265	1083.098783	735560.8809	674.9378147	1498.454545	5323.404759	23265	1	131831	3380.282051	7750.970537	23794	1	108617	2262.854167	7091.344397	33015	2	0	0	0	0	1048	1576	303.3428381	371.5949766	0	4344	1077.711111	1251.073213	1565184.185	0	0	0	1	0
42200	443	6	142592	44	56	1319	104393	570	0	29.97727273	113.8247303	4344	0	1864.160714	898.8648958	741359.9641	701.3016158	1440.323232	5272.157216	23397	1	142592	3316.093023	7789.378843	23988	1	119359	2170.163636	6363.329977	24154	2	0	0	0	0	1116	1800	308.572711	392.7289048	0	4344	1046.653465	1135.763377	1289958.449	0	0	0	1	0
42206	443	6	143358	43	59	1319	104393	570	0	30.6744186	115.0767282	4344	0	1769.372881	890.0413183	737398.6802	711.5054619	1419.386139	5233.323401	23611	0	143358	3413.285714	7873.478973	24525	0	119698	2063.758621	6214.362082	23778	4	0	0	0	0	1084	1896	299.948381	411.5570809	0	4344	1026.330097	1097.043499	1203504.439	0	0	0	1	0
42198	443	6	142675	49	63	1331	110185	570	0	27.16326531	108.0671757	4344	0	1748.968254	824.4211062	781608.5509	785.0008761	1285.36036	4967.096442	23272	1	142650	2971.875	7359.174794	23978	1	119753	1931.5	6002.316336	23959	1	0	0	0	0	1252	2024	343.4378833	441.5629928	0	4344	986.8672566	1058.110053	1119596.884	0	0	0	1	0
42204	443	6	142797	47	58	1325	104393	570	0	28.19148936	110.2697559	4344	0	1799.87931	907.6170473	740337.6822	735.3095653	1373.048077	5150.7102	23607	0	142797	3104.282609	7507.23393	23674	1	119688	2099.789474	6277.261982	23998	4	0	0	0	0	1200	1864	329.1385673	406.170998	0	4344	997.3396226	1112.738166	1238186.226	0	0	0	1	0
42196	443	6	142740	47	58	1319	108751	570	0	28.06382979	110.2994746	4344	0	1875.017241	1010.445142	771122.3203	735.6031946	1372.5	5106.57542	23247	2	142644	3100.956522	7473.008116	23611	2	119695	2099.912281	6226.399941	23948	2	0	0	0	0	1212	1864	329.2700014	406.3331932	0	4344	1038.396226	1188.86638	1413403.27	0	0	0	1	0
42202	443	6	142247	42	56	1313	104393	570	0	31.26190476	116.4063655	4344	0	1864.160714	898.8648958	743115.8478	688.9424733	1466.463918	5288.035956	23258	1	142247	3469.439024	7871.335862	23979	1	118950	2162.727273	6317.578297	24054	1	0	0	0	0	1064	1800	295.26106	393.6814133	0	4344	1067.737374	1137.368038	1293606.053	0	0	0	1	0
42212	443	6	195966	47	57	1325	100049	570	0	28.19148936	110.2697559	2896	0	1755.245614	849.0405568	517304.0221	530.7043058	1902.582524	7284.514924	53661	1	195966	4260.130435	10592.78551	53786	1	172856	3086.714286	9322.607467	53661	1	0	0	0	0	1200	1832	239.8375228	290.866783	0	2896	965.4666667	1068.350409	1141372.597	0	0	0	1	0
42210	443	6	186390	51	61	1343	105841	570	0	26.33333333	105.9650257	2896	0	1735.098361	823.8279696	575052.3097	600.8906057	1679.189189	6433.109664	44488	1	186390	3727.8	9311.219508	44600	2	163365	2722.75	8181.825346	44488	1	0	0	0	0	1292	1960	273.6198294	327.2707763	0	2896	948.5309735	1049.215473	1100853.108	0	0	0	1	0
42208	443	6	143354	48	59	1325	104393	570	0	27.60416667	109.1662288	2896	0	1769.372881	804.7193749	737461.1103	746.4040069	1352.396226	5103.580841	23506	1	143354	3050.085106	7519.131633	24260	1	120297	2074.086207	6217.097888	24145	1	0	0	0	0	1232	1896	334.8354423	411.5685645	0	2896	978.8703704	1056.275692	1115718.338	0	0	0	1	0
42216	443	6	142817	39	49	1289	98601	570	0	33.05128205	120.7289153	4344	0	2012.265306	1010.553371	699426.5389	616.1731447	1641.574713	5635.645242	23570	3	142817	3758.342105	8226.002721	23880	3	119208	2483.5	6794.208281	23987	3	0	0	0	0	1016	1576	273.0767346	343.0964101	0	4344	1122.359551	1242.769161	1544475.187	0	0	0	1	0
42214	443	6	142734	52	61	1337	110185	570	0	25.71153846	105.010053	2896	0	1806.311475	816.6455278	781327.5043	791.6824303	1274.410714	4961.164282	23372	1	142734	2798.705882	7173.45366	23703	1	119469	1991.15	6100.689674	24134	1	0	0	0	0	1336	1960	364.3140387	427.3683916	0	2896	978.2631579	1074.820092	1155238.231	0	0	0	1	0
42222	443	6	127932	27	50	1169	95705	570	0	43.2962963	144.7992815	4344	0	1914.1	1026.790884	757230.4037	601.8822499	1683.315789	5616.204802	23192	1	127932	4920.461538	9001.83269	23858	49	99320	2026.938776	6244.399979	23856	1	0	0	0	0	872	1608	211.0496201	390.8326298	0	4344	1241.974359	1222.783412	1495199.272	0	0	0	1	0
42220	443	6	187229	46	58	1319	107303	570	0	28.67391304	111.4380853	4344	0	1850.051724	1002.634712	580155.8519	555.4695053	1817.757282	6663.834004	44681	0	187229	4160.644444	9766.163982	44899	2	164118	2879.263158	8383.407065	44681	0	0	0	0	0	1180	1864	245.688435	309.7810702	0	4344	1034.495238	1176.878867	1385043.868	0	0	0	1	0
42218	443	6	142653	49	61	1331	110185	570	0	27.16326531	108.0671757	2896	0	1806.311475	816.6455278	781729.0909	771.1019046	1308.743119	4999.051779	23190	0	142653	2971.9375	7370.039015	23919	2	119449	1990.816667	6047.590896	23774	2	0	0	0	0	1252	1960	343.4908484	427.6110562	0	2896	1004.648649	1077.055537	1160048.63	0	0	0	1	0
42228	443	6	38668	4	1	517	0	517	0	129.25	258.5	0	0	0	0	13370.22861	129.305886	9667	11441.58809	23409	87	38668	12889.33333	11666.22893	23496	394	0	0	0	0	0	0	0	0	0	136	40	103.4447088	25.8611772	0	517	86.16666667	211.0643662	44548.16667	0	0	0	1	0
42232	443	6	143726	49	58	1325	104393	570	0	27.04081633	108.0950506	2896	0	1799.87931	822.5761859	735552.3705	744.4721206	1355.90566	5122.867712	23303	1	143726	2994.291667	7450.305883	24179	1	120498	2114	6291.023855	24130	1	0	0	0	0	1264	1864	340.9264851	403.5456354	0	2896	978.8703704	1074.666956	1154909.067	0	0	0	1	0
42230	443	6	122712	42	52	1301	95705	570	0	30.97619048	116.4770443	4344	0	1840.480769	951.0178343	790517.6348	766.021253	1319.483871	5092.340652	23110	1	122712	2992.97561	7514.903205	23800	1	99647	1953.862745	6124.155491	23836	1	0	0	0	0	1088	1672	342.2648152	423.7564378	0	4344	1021.115789	1147.669135	1317144.444	0	0	0	1	0
42226	443	6	234766	44	57	1319	102959	570	0	29.97727273	113.8247303	4344	0	1806.298246	914.7553921	444178.4586	430.215619	2347.66	8419.380655	59430	1	234766	5459.674419	15683.39456	92861	48	211809	3782.303571	11948.51942	59808	1	0	0	0	0	1116	1832	187.4206657	242.7949533	0	4344	1022.333333	1120.572576	1255682.898	0	0	0	1	0
42236	443	6	142541	51	68	1337	110185	570	0	26.21568627	105.9913796	4344	0	1620.367647	726.290594	782385.4189	834.8475176	1207.974576	4818.183476	23174	0	142541	2850.82	7199.231755	23598	0	119315	1780.820896	5790.027953	23759	1	0	0	0	0	1304	2184	357.7917932	477.0557243	0	4344	929.35	965.0896475	931398.0277	0	0	0	1	0
42224	443	6	146679	43	53	1301	104393	570	0	30.25581395	115.178969	4344	0	1969.679245	982.5000641	720580.3148	654.4904179	1543.989474	5370.103621	23084	1	146614	3490.809524	7824.622947	23812	1	123722	2379.269231	6820.345084	28299	2	0	0	0	0	1120	1704	293.1571663	361.3332515	0	4344	1089.628866	1212.976567	1471312.152	0	0	0	1	0
42234	443	6	143835	41	52	1301	101497	570	0	31.73170732	117.8197828	4344	0	1951.865385	1063.735335	714693.9201	646.5741996	1563.423913	5491.244336	23117	1	143732	3593.3	8082.79319	23864	1	120852	2369.647059	6654.015163	23925	2	0	0	0	0	1056	1672	285.0488407	361.5253589	0	4344	1093.595745	1244.315006	1548319.835	0	0	0	1	0
42246	443	6	119714	19	26	1169	47921	570	0	61.52631579	170.5915748	4344	0	1843.115385	1258.471782	410060.6445	375.8958852	2720.772727	7256.270488	23746	5	119714	6650.777778	10518.72966	24393	48	96426	3857.04	8502.051466	24531	188	0	0	0	0	616	840	158.711596	217.1842892	0	4344	1067.173913	1300.648527	1691686.591	0	0	0	1	0
42242	443	6	142820	47	53	1319	102959	570	0	28.06382979	110.2994746	4344	0	1942.622642	934.0090641	730135.8353	700.1820473	1442.626263	5293.125026	23762	2	142751	3103.282609	7556.079823	23822	49	119058	2289.576923	6524.543384	23883	2	0	0	0	0	1212	1704	329.0855622	371.0964851	0	4344	1032.455446	1176.044808	1383081.39	0	0	0	1	0
42238	443	6	189539	48	64	1337	105841	570	0	27.85416667	109.1083766	2896	0	1653.765625	763.7591398	565466.7377	590.9074122	1707.558559	6628.725672	47291	0	189539	4032.744681	9834.662923	47310	1	166335	2640.238095	8255.735951	47293	1	0	0	0	0	1208	2056	253.2460338	337.6613784	0	2896	948.4778761	994.2992426	988630.9839	0	0	0	1	0
42240	443	6	142826	46	58	1319	108751	570	0	28.67391304	111.4380853	4344	0	1875.017241	935.566598	770658.0034	728.1587386	1386.660194	5167.649797	23338	1	142780	3172.888889	7623.198071	23842	1	119857	2102.754386	6260.228485	23827	1	0	0	0	0	1180	1864	322.0702113	406.0885273	0	4344	1048.285714	1156.141957	1336664.225	0	0	0	1	0
42246	443	6	23822	23	28	138	60830	6	6	6	0	4344	0	2172.5	1005.127834	2559314.919	2140.87818	476.44	2639.633386	18762	2	23755	1079.772727	3967.065077	18840	48	23759	879.962963	3581.575099	18798	2	0	0	0	0	460	896	965.4940811	1175.384099	0	4344	1172.576923	1313.093539	1724214.641	1	0	0	0	0
42244	443	6	187835	48	56	1337	105841	570	0	27.85416667	109.1083766	4344	0	1890.017857	1025.776699	570596.5342	553.6774297	1823.640777	6758.33655	45968	0	187835	3996.489362	9715.412867	46158	1	164466	2990.290909	8626.696264	45968	2	0	0	0	0	1208	1800	255.5434291	298.1340006	0	4344	1020.742857	1197.388754	1433739.827	0	0	0	1	0
42254	443	6	142291	43	60	1301	102959	570	0	30.25581395	115.178969	2910	0	1715.983333	772.309205	732723.7844	723.8686916	1395.009804	5194.920565	23414	0	142290	3387.857143	7814.139244	23821	1	119341	2022.728814	6177.415107	24023	1	0	0	0	0	1120	1928	302.1976091	421.6710825	0	2910	1002.5	1023.714207	1047990.777	0	0	0	1	0
42252	443	6	143701	47	62	1313	107289	570	0	27.93617021	110.3290344	4344	0	1730.467742	817.860538	755749.786	758.5194258	1330.564815	5084.522209	24139	0	143701	3123.934783	7538.411582	24865	1	120430	1974.262295	6124.64025	24917	3	0	0	0	0	1224	1992	327.0680093	431.4514165	0	4344	987.2909091	1048.536108	1099427.97	0	0	0	1	0
42250	443	6	196404	48	57	1331	100049	570	0	27.72916667	109.1373797	2896	0	1755.245614	849.0405568	516180.9332	534.6123297	1888.5	7301.28388	54483	1	196404	4178.808511	10566.92342	54607	2	173335	3095.267857	9394.001822	54483	1	0	0	0	0	1220	1832	244.3942079	290.2181218	0	2896	956.4150943	1067.327065	1139187.064	0	0	0	1	0
42248	443	6	142241	43	54	1313	98601	570	0	30.53488372	115.1109917	4344	0	1825.944444	1055.114023	702427.5701	681.9412124	1481.677083	5341.505696	23229	1	142241	3386.690476	7825.631166	23860	15	118989	2245.075472	6458.406966	23870	1	0	0	0	0	1096	1736	302.3038364	379.637376	0	4344	1019.530612	1191.78571	1420353.179	0	0	0	1	0
42264	443	6	224404	44	58	1325	108751	570	0	30.11363636	113.7915712	4344	0	1875.017241	1010.797054	490526.0156	454.5373523	2221.821782	8086.512171	61304	0	224404	5218.697674	13980.33693	79310	1	201184	3529.54386	10969.71137	61811	2	0	0	0	0	1104	1864	196.0749363	258.462416	0	4344	1068.699029	1192.731589	1422608.644	0	0	0	1	0
42262	443	6	143577	43	55	1301	107289	570	0	30.25581395	115.178969	4344	0	1950.709091	928.2303887	756318.909	682.5605773	1480.175258	5316.455522	23220	2	143530	3417.380952	7846.824009	23823	2	120357	2228.833333	6441.592862	23889	2	0	0	0	0	1120	1768	299.4908655	383.0697117	0	4344	1096.868687	1183.665309	1401063.564	0	0	0	1	0
42260	443	6	267407	75	105	1463	215903	570	0	19.50666667	87.68623013	4344	0	2056.219048	976.662921	812865.7814	673.1312195	1493.893855	7043.843827	59696	-1	267363	3613.013514	14189.90182	113051	1	244113	2347.240385	10278.35713	76577	1	0	0	0	0	1820	3368	280.4713414	392.659878	0	4344	1200.917127	1253.229942	1570585.288	0	0	0	1	0
42258	443	6	149954	50	55	1337	105855	570	0	26.74	107.0006313	4344	0	1924.636364	962.5228302	714832.5486	700.2147325	1441.865385	5187.461349	23254	1	149954	3060.285714	7358.88454	23830	1	126804	2348.222222	6952.504562	30938	2	0	0	0	0	1272	1768	333.4355869	366.7791456	0	4344	1011.245283	1179.023194	1390095.692	0	0	0	1	0
42256	443	6	190688	47	60	1331	105841	570	0	28.31914894	110.239878	2896	0	1764.016667	842.2550138	562028.0248	561.1260279	1798.943396	6815.065796	48041	1	190688	4145.391304	10029.9497	48249	1	167614	2840.915254	8584.163937	48041	1	0	0	0	0	1188	1928	246.4759188	314.6501091	0	2896	992.3333333	1071.316249	1147718.505	0	0	0	1	0
42274	443	6	118946	21	25	1169	46473	570	0	55.66666667	162.8920911	4344	0	1858.92	1211.713866	400534.6964	386.7301128	2643.244444	7136.207186	23269	4	118946	5947.3	10046.95397	23655	64	95584	3982.666667	8580.469378	24000	49	0	0	0	0	680	808	176.5507037	210.1794091	0	4344	1013.659574	1267.748625	1607186.577	0	0	0	1	0
42274	443	6	23623	28	32	168	57920	6	6	6	0	2896	0	1810	822.408736	2458959.489	2539.897557	400.3898305	2407.127592	18569	0	23546	872.0740741	3550.558363	18633	1	23451	756.483871	3307.031185	18569	1	0	0	0	0	560	1024	1185.285527	1354.612031	0	2896	952.3606557	1083.796138	1174614.068	1	0	0	0	0
42272	443	6	148237	48	60	1319	110185	570	0	27.47916667	109.1949242	4344	0	1836.416667	874.1511193	752200.8675	728.5630443	1385.392523	5056.007739	23228	1	148237	3153.978723	7381.138461	23619	1	125282	2123.423729	6496.688146	29687	1	0	0	0	0	1244	1928	323.8057975	404.7572468	0	4344	1022.972477	1113.723189	1240379.342	0	0	0	1	0
42270	443	6	142601	45	57	1301	110185	570	0	28.91111111	112.7073488	4344	0	1933.070175	956.2588535	781803.7742	715.2825015	1411.891089	5211.045551	23367	1	142601	3240.931818	7658.848706	23949	1	119403	2132.196429	6299.0622	24100	2	0	0	0	0	1184	1832	315.5658095	399.716692	0	4344	1082.38835	1188.708594	1413028.122	0	0	0	1	0
42268	443	6	190581	48	59	1337	105841	570	0	27.85416667	109.1083766	4344	0	1793.915254	900.9242053	562375.0531	561.4410671	1797.933962	6844.318487	48688	1	190581	4054.914894	9977.946551	48843	48	167325	2884.913793	8678.204298	48688	1	0	0	0	0	1208	1896	251.8614133	309.5796538	0	4344	992.3888889	1107.243878	1225989.006	0	0	0	1	0
42266	443	6	144000	45	56	1319	110185	570	0	29.31111111	112.6125341	4344	0	1967.589286	1007.169423	774333.3333	701.3888889	1440	5288.945821	24530	0	143988	3272.454545	7749.252277	24641	1	119470	2172.181818	6349.958245	24038	2	0	0	0	0	1148	1800	312.5	388.8888889	0	4344	1093.176471	1223.909459	1497954.365	0	0	0	1	0
42276	443	6	142239	43	54	1313	104393	570	0	30.53488372	115.1109917	4344	0	1933.203704	1009.42467	743157.6431	681.9508011	1481.65625	5326.095858	23158	1	142239	3386.642857	7820.074249	23846	2	119076	2246.716981	6436.034082	23770	2	0	0	0	0	1096	1736	302.3080871	379.642714	0	4344	1078.632653	1211.607643	1467993.08	0	0	0	1	0
42284	443	6	143462	49	63	1325	110185	570	0	27.04081633	108.0950506	4344	0	1748.968254	824.4211062	777279.0007	780.6945393	1292.45045	4976.439532	23271	0	143462	2988.791667	7341.58903	23806	1	120101	1937.112903	6067.335043	24553	2	0	0	0	0	1264	2024	341.553861	439.1406784	0	4344	986.8141593	1058.159863	1119702.296	0	0	0	1	0
42282	443	6	186148	48	55	1325	105841	570	0	27.60416667	109.1662288	4344	0	1924.381818	962.649286	575703.2039	553.3231622	1824.980392	6698.65974	44210	1	186148	3960.595745	9549.420573	44259	1	163067	3019.759259	8591.180822	44236	1	0	0	0	0	1232	1768	257.8593377	295.4638245	0	4344	1030.442308	1181.93629	1396973.395	0	0	0	1	0
42280	443	6	142726	49	60	1325	104393	570	0	27.04081633	108.0950506	2896	0	1739.883333	785.9394053	740705.9681	763.7010776	1321.537037	5047.507118	23265	1	142726	2973.458333	7391.850728	23882	1	119443	2024.457627	6146.465122	23914	1	0	0	0	0	1264	1928	343.3151633	420.3859143	0	2896	961.0727273	1036.357353	1074036.563	0	0	0	1	0
42278	443	6	141542	44	54	1295	101497	570	0	29.43181818	113.9556008	4344	0	1879.574074	911.9591931	726229.6703	692.373995	1459.195876	5272.667679	23188	1	141542	3291.674419	7697.394923	23762	1	118507	2235.981132	6422.275955	23911	1	0	0	0	0	1164	1736	310.8617937	381.5122013	0	4344	1038.30303	1146.053027	1313437.54	0	0	0	1	0
42292	443	6	109618	21	23	1169	43577	570	0	55.66666667	162.8920911	4344	0	1894.652174	1180.86115	408199.3833	401.3939317	2549.255814	6881.422971	23256	3	109618	5480.9	9451.861648	23591	34	73802	3354.636364	8121.280907	24023	3	0	0	0	0	680	744	191.5743765	209.8195552	0	4344	994.3555556	1255.38026	1575979.598	0	0	0	1	0
42286	443	6	188543	49	66	1337	105841	570	0	27.28571429	108.0391519	4344	0	1603.651515	763.195559	568453.8805	609.940438	1653.885965	6330.098686	43875	0	188543	3927.979167	9528.618534	43896	1	165320	2543.384615	7853.02101	43877	1	0	0	0	0	1240	2120	259.8876649	350.0527731	0	4344	923.9482759	974.2881267	949237.3538	0	0	0	1	0
42294	443	6	141771	47	55	1337	102959	570	0	28.44680851	110.2098411	4344	0	1871.981818	987.674457	735665.263	719.4701314	1403.673267	5209.030586	23235	1	141771	3081.978261	7517.765192	23840	1	118614	2196.555556	6404.630514	23816	1	0	0	0	0	1176	1768	331.5205507	387.9495807	0	4344	1012.582524	1173.242837	1376498.755	0	0	0	1	0
42290	443	6	216108	48	58	1319	110185	570	0	27.47916667	109.1949242	4344	0	1899.741379	942.9987732	515964.2401	490.495493	2058.171429	8002.078303	64145	0	216108	4598.042553	12697.90822	73694	1	193078	3387.333333	10727.92154	64588	1	0	0	0	0	1244	1864	222.1111666	268.3843264	0	4344	1042.093458	1167.197608	1362350.255	0	0	0	1	0
42288	443	6	198167	44	52	1319	101511	570	0	29.97727273	113.8247303	4344	0	1952.134615	1063.607071	518905.7714	484.4398916	2085.968421	6999.961701	44223	1	198167	4608.534884	9974.097306	44267	1	174924	3429.882353	9474.22178	44256	1	0	0	0	0	1116	1672	222.0349503	262.4049413	0	4344	1060.103093	1239.302757	1535871.323	0	0	0	1	0
42296	443	6	129383	42	50	1289	95705	570	0	30.69047619	116.5469628	2896	0	1914.1	893.0622907	749665.7212	711.0671417	1421.791209	5192.797404	23139	2	129268	3152.878049	7529.607261	23865	44	106408	2171.591837	6814.629593	30655	2	0	0	0	0	1112	1608	324.6176082	386.4495336	0	2896	1042.946237	1150.171711	1322894.964	0	0	0	1	0
42302	443	6	123065	40	51	1289	95705	570	0	32.225	119.2855844	4344	0	1876.568627	1010.536575	788152.6023	739.4466339	1367.388889	5197.156249	23364	1	123065	3155.512821	7718.744754	24094	2	99795	1995.9	6205.076672	24106	1	0	0	0	0	1048	1640	325.0314874	414.4151465	0	4344	1054.282609	1190.593133	1417512.007	0	0	0	1	0
42300	443	6	141527	45	53	1319	104393	570	0	29.31111111	112.6125341	4344	0	1969.679245	982.5000641	746938.7467	692.4473775	1459.041237	5299.311722	23358	0	141527	3216.522727	7597.803029	23619	47	118501	2278.865385	6507.193287	24021	2	0	0	0	0	1148	1704	317.9605305	374.486847	0	4344	1067.79798	1210.22113	1464635.183	0	0	0	1	0
42298	443	6	142160	47	58	1325	110185	570	0	28.19148936	110.2697559	4344	0	1899.741379	903.1490048	784397.8616	738.6043894	1366.923077	5116.357022	23272	1	142114	3089.434783	7440.62187	23602	1	119129	2089.982456	6230.654281	24114	2	0	0	0	0	1200	1864	330.6133934	407.9909961	0	4344	1051.981132	1151.011679	1324827.885	0	0	0	1	0
42304	443	6	197510	49	57	1337	100049	570	0	27.28571429	108.0391519	2896	0	1755.245614	849.0405568	513320.8445	536.681687	1881.047619	7330.923114	55187	1	197510	4114.791667	10555.77571	55325	1	173895	3105.267857	9457.969593	55187	1	0	0	0	0	1240	1832	248.0887044	288.5929826	0	2896	947.5327103	1066.246673	1136881.968	0	0	0	1	0
42312	443	6	143658	47	63	1313	104393	570	0	27.93617021	110.3290344	2896	0	1657.031746	724.1596457	735817.0098	765.7074441	1317.963303	5060.616419	23984	0	143658	3123	7569.860768	24373	1	120127	1937.532258	6052.340368	24438	47	0	0	0	0	1224	2024	327.1659079	438.5415361	0	2896	952.3063063	978.9971009	958435.3235	0	0	0	1	0
42310	443	6	197458	48	58	1331	100049	570	0	27.72916667	109.1373797	2896	0	1724.982759	829.3209332	513425.6399	536.8230206	1880.552381	7265.795482	53891	1	197458	4201.234043	10556.0401	53952	1	173430	3042.631579	9286.090427	53927	1	0	0	0	0	1220	1864	243.0896697	293.7333509	0	2896	947.4766355	1047.582188	1097428.44	0	0	0	1	0
42308	443	6	187013	49	62	1343	105841	570	0	27.40816327	108.0109791	2896	0	1707.112903	804.598996	573136.6269	593.5416254	1700.118182	6446.677144	44013	0	187013	3896.104167	9478.584779	44214	1	163451	2679.52459	8080.918876	44013	0	0	0	0	0	1228	1992	262.0138707	331.5277548	0	2896	957	1031.898434	1064814.378	0	0	0	1	0
42306	443	6	142868	43	53	1319	102959	570	0	30.6744186	115.0767282	4344	0	1942.622642	934.426361	729890.5283	671.9489319	1503.873684	5391.456828	23648	2	142868	3401.619048	7847.057211	23699	2	119182	2291.961538	6540.381808	23893	2	0	0	0	0	1084	1704	300.9771257	370.9718061	0	4344	1075.030928	1181.052659	1394885.384	0	0	0	1	0
42320	443	6	153015	22	27	1169	46473	570	0	53.13636364	159.4088172	4344	0	1721.222222	1057.155412	311355.0959	320.2300428	3187.8125	8339.441059	34687	2	153015	7286.428571	11662.37259	34687	48	129730	4989.615385	13062.67685	58382	2	0	0	0	0	712	872	143.7767539	176.4532889	0	4344	952.84	1145.068617	1311182.137	0	0	0	1	0
42318	443	6	82618	12	12	1169	14617	570	0	97.41666667	209.2998972	4344	0	1218.083333	1197.015566	191072.1635	290.493597	3592.086957	7949.862554	23269	4	82618	7510.727273	10492.2245	23798	4	51250	4659.090909	10006.18675	26335	4	0	0	0	0	392	392	145.2467985	145.2467985	0	4344	631.44	1004.030879	1008078.007	0	0	0	1	0
42314	443	6	143452	48	65	1319	113081	570	0	27.47916667	109.1949242	2896	0	1739.707692	771.784979	797479.2962	787.7199342	1280.821429	4947.823282	23203	0	143452	3052.170213	7420.001926	23682	1	120061	1875.953125	5911.48493	23837	1	0	0	0	0	1244	2088	334.6066977	453.1132365	0	2896	1003.508772	1033.273279	1067653.668	0	0	0	1	0
42320	443	6	24058	27	30	162	60816	6	6	6	0	4344	0	2027.2	976.9144388	2534624.657	2369.274254	429.6071429	2535.944857	19062	1	24040	924.6153846	3715.852904	19139	48	23982	826.9655172	3509.933185	19074	1	0	0	0	0	540	960	1122.287804	1246.986449	0	4344	1051.448276	1234.320428	1523546.918	1	0	0	0	0
42316	443	6	198395	45	56	1325	100049	570	0	29.44444444	112.5805884	4344	0	1786.589286	910.740214	510970.5386	509.0854104	1983.95	7514.493952	55243	1	198395	4508.977273	11014.54612	55403	1	175304	3187.345455	9578.161471	55243	1	0	0	0	0	1136	1800	226.8202324	282.2651781	0	4344	993.8627451	1108.968578	1229811.308	0	0	0	1	0
42326	443	6	118945	19	25	1169	43577	570	0	61.52631579	170.5915748	4344	0	1743.08	1097.265006	376190.6764	369.9188701	2766.162791	7290.202313	23245	3	118945	6608.055556	10443.5814	23939	3	95645	3985.208333	8638.10946	24318	14	0	0	0	0	616	808	159.7376939	210.1811762	0	4344	994.3555556	1177.017478	1385370.143	0	0	0	1	0
42324	443	6	142273	47	54	1319	101497	570	0	28.06382979	110.2994746	4344	0	1879.574074	911.9591931	722666.9853	709.9027925	1422.73	5217.059239	23243	1	142225	3091.847826	7513.501276	23886	48	119205	2249.150943	6441.318637	24095	1	0	0	0	0	1212	1736	330.3508044	379.5519881	0	4344	1008	1142.37784	1305027.129	0	0	0	1	0
42322	443	6	142936	47	57	1313	104393	570	0	27.93617021	110.3290344	4344	0	1831.45614	882.9578551	739533.7774	727.5983657	1387.728155	5180.812284	23413	1	142936	3107.304348	7552.726733	24210	1	119613	2135.946429	6325.777384	24056	2	0	0	0	0	1224	1832	328.8184922	398.7798735	0	4344	1006.72381	1113.852829	1240668.125	0	0	0	1	0
42332	443	6	142803	49	59	1325	104393	570	0	27.04081633	108.0950506	4344	0	1769.372881	848.4535404	740306.5762	756.2866326	1334.607477	5078.708733	23248	1	142725	2973.4375	7403.207413	23902	1	119829	2066.017241	6230.707717	23867	1	0	0	0	0	1264	1896	343.1300463	413.1565863	0	4344	969.8899083	1073.78125	1153006.173	0	0	0	1	0
42330	443	6	187656	48	57	1337	105841	570	0	27.85416667	109.1083766	4344	0	1856.859649	972.7966209	571140.8108	559.5344673	1804.384615	6668.193415	44544	2	187656	3992.680851	9613.449083	44673	48	164460	2936.785714	8481.953606	44544	2	0	0	0	0	1208	1832	255.7871851	303.7472823	0	4344	1011.113208	1161.912269	1350040.12	0	0	0	1	0
42328	443	6	143460	44	54	1313	104393	570	0	29.84090909	113.8577127	4344	0	1933.203704	1009.42467	736832.5666	683.1172452	1478.969072	5359.426735	23746	1	143424	3335.44186	7799.648351	23847	1	119714	2258.754717	6507.427744	24066	1	0	0	0	0	1128	1736	306.7057019	376.4115433	0	4344	1067.737374	1210.274995	1464765.563	0	0	0	1	0
42326	443	6	23445	23	29	138	54553	6	6	6	0	4344	0	1881.137931	859.2839928	2332736.191	2217.95692	459.7058824	2624.221822	18827	1	23445	1065.681818	4008.929324	19011	13	23272	831.1428571	3527.526242	18827	1	0	0	0	0	460	928	981.0194071	1236.937513	0	4344	1032.018868	1133.820778	1285549.557	1	0	0	0	0
42338	443	6	118468	22	27	1169	46473	570	0	53.13636364	159.4088172	4344	0	1721.222222	1057.155412	402150.7918	413.6138029	2468.083333	6928.444902	23239	1	118468	5641.333333	9858.024079	23633	50	95153	3659.730769	8292.815221	23776	1	0	0	0	0	712	872	185.7041564	227.9096465	0	4344	952.84	1145.068617	1311182.137	0	0	0	1	0
42334	443	6	142724	46	56	1319	105855	570	0	28.67391304	111.4380853	4344	0	1890.267857	948.4243487	750917.8554	714.6660688	1413.108911	5222.010952	23651	2	142724	3171.644444	7613.325827	24227	48	119513	2172.963636	6354.836974	24364	2	0	0	0	0	1180	1800	322.300384	392.3656848	0	4344	1040.524272	1165.882598	1359282.232	0	0	0	1	0
42336	443	6	142270	43	52	1313	102959	570	0	30.53488372	115.1109917	4344	0	1979.980769	1030.303639	732916.2859	667.7444296	1513.510638	5407.919563	23262	0	142270	3387.380952	7820.438229	23576	42	118970	2332.745098	6589.645341	23939	1	0	0	0	0	1096	1672	302.2422155	365.5022141	0	4344	1086.166667	1236.865688	1529836.73	0	0	0	1	0
42346	443	6	122968	43	58	1307	101497	570	0	30.39534884	115.145072	4344	0	1749.948276	885.1096953	836022.3798	821.3518964	1229.68	4926.465731	23281	0	122968	2927.809524	7412.840851	23560	0	99685	1748.859649	5838.268697	23897	2	0	0	0	0	1108	1864	349.6844708	471.6674257	0	4344	1007.882353	1086.60446	1180709.253	0	0	0	1	0
42344	443	6	142478	50	64	1331	110185	570	0	26.62	107.0277267	2896	0	1721.640625	763.9063012	782689.2573	800.1235278	1260.867257	4915.025604	23335	0	142478	2907.714286	7261.255651	23797	1	119257	1892.968254	5948.044962	23886	1	0	0	0	0	1284	2056	350.9313719	449.192156	0	2896	969.7043478	1021.359491	1043175.21	0	0	0	1	0
42342	443	6	143531	45	56	1313	110185	570	0	29.17777778	112.6443092	4344	0	1967.589286	968.5796119	776821.7319	703.680738	1435.31	5254.01042	23543	1	143531	3262.068182	7710.16698	24525	48	120545	2191.727273	6379.751784	24203	2	0	0	0	0	1160	1800	313.5211209	390.1596171	0	4344	1093.117647	1206.882346	1456564.996	0	0	0	1	0
42340	443	6	142245	42	56	1301	102959	570	0	30.97619048	116.4770443	4344	0	1838.553571	930.7951619	732960.7368	688.95216	1466.443299	5290.709174	23302	1	142245	3469.390244	7878.077173	23918	48	119205	2167.363636	6333.277276	23899	1	0	0	0	0	1088	1800	295.2652114	393.6869486	0	4344	1053.131313	1141.711878	1303506.013	0	0	0	1	0
42352	443	6	118879	21	27	1169	47921	570	0	55.66666667	162.8920911	4344	0	1774.851852	1079.259244	412940.8895	403.7719025	2529.340426	7009.167464	23249	4	118879	5943.95	10091.68539	23842	4	95653	3678.961538	8318.905074	24037	49	0	0	0	0	680	872	176.6502074	227.1216952	0	4344	1001.836735	1179.274801	1390689.056	0	0	0	1	0
42354	443	6	118011	21	26	1169	46473	570	0	55.66666667	162.8920911	4344	0	1787.423077	1098.614989	403708.1289	398.2679581	2565.456522	7044.971057	23291	2	118011	5900.55	9997.062587	23625	3	94995	3799.8	8426.113779	24057	2	0	0	0	0	680	840	177.9495132	220.3184449	0	4344	992.5416667	1189.938903	1415954.594	0	0	0	1	0
42356	443	6	143745	49	59	1331	110185	570	0	27.16326531	108.0671757	4344	0	1867.542373	928.8619348	775790.4623	751.3304811	1343.411215	5112.820617	24181	2	143726	2994.291667	7449.818687	24248	2	120164	2071.793103	6233.858327	24616	2	0	0	0	0	1252	1896	340.881422	410.4490591	0	4344	1023.082569	1147.95835	1317808.373	0	0	0	1	0
42354	443	6	23739	25	28	150	56486	6	6	6	0	2910	0	2017.357143	821.4981894	2385778.676	2232.613	456.5192308	2628.33439	19039	1	23739	989.125	3855.014039	19084	1	23572	873.037037	3631.051103	19039	2	0	0	0	0	500	896	1053.119339	1179.49366	0	2910	1048.925926	1171.688909	1372854.9	1	0	0	0	0
42352	443	6	23395	24	28	144	55038	6	6	6	0	2896	0	1965.642857	808.7010258	2358709.126	2222.697158	458.7254902	2617.224164	18778	1	23395	1017.173913	3886.355019	18842	48	23127	856.5555556	3587.134504	18802	1	0	0	0	0	480	896	1025.860227	1196.836931	0	2896	1041.283019	1146.713974	1314952.938	1	0	0	0	0
42350	443	6	142170	45	54	1319	100063	570	0	29.31111111	112.6125341	4344	0	1853.018519	986.402545	713104.0304	696.3494408	1450.714286	5277.595098	23339	1	142165	3231.022727	7673.445081	23763	1	118913	2243.641509	6445.867621	23815	1	0	0	0	0	1148	1736	316.5224731	379.8269677	0	4344	1013.82	1166.885749	1361622.351	0	0	0	1	0
42348	443	6	143016	47	55	1313	104393	570	0	27.93617021	110.3290344	4344	0	1898.054545	913.8119674	739120.0985	713.2069139	1416	5215.252899	23495	1	143016	3109.043478	7548.097673	23899	1	119482	2212.62963	6388.229156	23932	2	0	0	0	0	1224	1768	328.6345584	384.5723555	0	4344	1026.271845	1151.937653	1326960.357	0	0	0	1	0
42360	443	6	35739	4	1	517	0	517	0	129.25	258.5	0	0	0	0	14465.98954	139.903187	8934.75	11009.3154	23159	88	35739	11913	11429.15972	23247	391	0	0	0	0	0	0	0	0	0	136	40	111.9225496	27.9806374	0	517	86.16666667	211.0643662	44548.16667	0	0	0	1	0
42364	443	6	313728	29	54	1169	98601	570	0	40.31034483	139.9780859	4344	0	1825.944444	935.8968339	318014.3309	264.5603835	3825.95122	16051.82267	124675	1	313728	11204.57143	35658.32429	187649	17	287670	5427.735849	22311.57801	147924	1	0	0	0	0	936	1736	92.43676051	172.123623	0	4344	1187.738095	1143.646263	1307926.774	0	0	0	1	0
42366	443	6	118733	22	30	1169	47921	570	0	53.13636364	159.4088172	2896	0	1597.366667	871.3138903	413448.6621	437.9574339	2328.098039	6750.486351	23270	2	118733	5653.952381	9867.757194	23858	49	95668	3298.896552	7939.256705	24022	2	0	0	0	0	712	968	185.2896836	252.6677503	0	2896	926.2264151	1016.130985	1032522.179	0	0	0	1	0
42366	443	6	23638	27	30	162	61793	6	6	6	0	4344	0	2059.766667	997.0899618	2620991.624	2411.37152	422.1071429	2496.31325	18763	1	23614	908.2307692	3661.951166	18857	2	23539	811.6896552	3453.248916	18763	1	0	0	0	0	540	960	1142.228615	1269.142905	0	4344	1068.293103	1255.997011	1577528.492	1	0	0	0	0
42362	443	6	143395	40	51	1295	102959	570	0	32.375	119.2477893	4344	0	2018.803922	1001.405133	727040.6918	634.6106907	1593.277778	5509.738302	23312	1	143395	3676.794872	8143.926443	24985	34	120130	2402.6	6641.107908	24084	4	0	0	0	0	1036	1640	278.9497542	355.6609366	0	4344	1133.195652	1242.343463	1543417.28	0	0	0	1	0
42358	443	6	188834	45	56	1313	105841	570	0	29.17777778	112.6443092	4344	0	1890.017857	987.9139913	567450.7769	534.8613068	1888.34	6717.883713	43767	1	188834	4291.681818	9906.44694	43883	48	165547	3009.945455	8442.246077	43767	1	0	0	0	0	1160	1800	238.3045426	296.5567641	0	4344	1050.529412	1184.671653	1403446.925	0	0	0	1	0
42374	443	6	143901	48	58	1319	104393	570	0	27.47916667	109.1949242	2896	0	1799.87931	822.5761859	734616.1597	736.6175357	1370.485714	5166.003581	24319	1	143901	3061.723404	7525.364783	24355	1	120719	2117.877193	6323.310469	24736	2	0	0	0	0	1244	1864	333.5626577	403.054878	0	2896	987.9626168	1075.542636	1156791.961	0	0	0	1	0
42372	443	6	142310	46	54	1307	104393	570	0	28.41304348	111.499193	4344	0	1933.203704	1009.42467	742744.7122	702.6913077	1437.474747	5246.897858	23128	1	142271	3161.577778	7589.58329	23860	1	119360	2252.075472	6456.071983	23944	1	0	0	0	0	1204	1736	323.2380015	379.4533062	0	4344	1046.534653	1207.454029	1457945.231	0	0	0	1	0
42368	443	6	142471	49	63	1325	104393	570	0	27.04081633	108.0950506	2896	0	1657.031746	724.1596457	742031.7117	786.1248956	1283.522523	4976.628369	23263	0	142471	2968.145833	7337.82657	23828	0	119028	1919.806452	6001.868624	23811	1	0	0	0	0	1264	2024	343.9296418	442.1952538	0	2896	935.5575221	978.2782702	957028.3739	0	0	0	1	0
42370	443	6	143392	48	65	1319	104393	570	0	27.47916667	109.1949242	2896	0	1606.046154	678.3363019	737223.834	788.0495425	1280.285714	4972.584305	23532	0	143392	3050.893617	7461.617138	24104	0	119669	1869.828125	5926.138445	24059	1	0	0	0	0	1244	2088	334.7467083	453.3028342	0	2896	927.2982456	939.2100044	882115.4324	0	0	0	1	0
42380	443	6	142776	43	53	1307	102959	570	0	30.39534884	115.145072	4344	0	1942.622642	1016.689655	730276.7972	672.3819129	1502.905263	5381.86666	23338	1	142776	3399.428571	7871.188196	23967	31	119650	2300.961538	6549.229726	24098	1	0	0	0	0	1108	1704	301.1710652	371.2108478	0	4344	1074.907216	1217.412711	1482093.71	0	0	0	1	0
42378	443	6	189269	49	56	1331	105841	570	0	27.16326531	108.0671757	2896	0	1890.017857	907.4615642	566241.6983	554.765968	1819.894231	6815.888319	46931	1	189269	3943.104167	9723.163383	47065	1	165964	3017.527273	8761.791614	46931	2	0	0	0	0	1252	1800	258.8907851	295.8751829	0	2896	1011.056604	1144.647593	1310218.111	0	0	0	1	0
42376	443	6	142761	47	57	1331	108751	570	0	28.31914894	110.239878	4344	0	1907.912281	987.9645432	771092.9456	728.490274	1386.029126	5170.138048	23242	0	142761	3103.5	7551.901702	23840	1	119481	2133.589286	6295.907599	23889	2	0	0	0	0	1188	1832	329.2215661	399.2687078	0	4344	1048.4	1190.241827	1416675.608	0	0	0	1	0
42384	443	6	142255	47	59	1319	104393	570	0	28.06382979	110.2994746	4344	0	1769.372881	848.4535404	743116.2349	745.1407683	1354.809524	5098.297976	23299	1	142187	3091.021739	7506.815962	23871	1	118956	2050.965517	6157.736611	23763	1	0	0	0	0	1212	1896	330.3926048	414.7481635	0	4344	987.9626168	1075.542636	1156791.961	0	0	0	1	0
42382	443	6	188499	46	59	1325	105841	570	0	28.80434783	111.4072847	4344	0	1793.915254	940.1938958	568522.9099	557.0321328	1812.490385	6711.686207	45257	1	188499	4188.866667	9888.045626	45441	48	165100	2846.551724	8394.624406	45257	1	0	0	0	0	1168	1896	244.0331248	312.999008	0	4344	1011	1127.118492	1270396.095	0	0	0	1	0
42392	443	6	118899	22	29	1169	47921	570	0	53.13636364	159.4088172	4344	0	1652.448276	995.7714018	412871.4287	428.9354831	2377.98	6816.532141	23281	1	118899	5661.857143	9859.655401	23539	48	95493	3410.464286	8074.114039	24068	1	0	0	0	0	712	936	185.0309927	243.9044904	0	4344	944.0384615	1095.477118	1200070.116	0	0	0	1	0
42390	443	6	186555	46	57	1319	105841	570	0	28.67391304	111.4380853	2896	0	1856.859649	892.5069715	574415.0519	552.115998	1828.970588	6681.767563	43807	1	186555	4145.666667	9714.482331	43959	1	163262	2915.392857	8410.062152	43807	1	0	0	0	0	1180	1832	246.5760768	305.5399212	0	2896	1030.384615	1129.139051	1274954.996	0	0	0	1	0
42388	443	6	196173	45	57	1313	100049	570	0	29.17777778	112.6443092	4344	0	1755.245614	892.0494117	516696.997	519.9492285	1942.306931	7353.719959	53314	1	196173	4458.477273	10788.91182	53414	27	172533	3080.946429	9299.669489	53314	1	0	0	0	0	1160	1832	229.3893655	290.559863	0	4344	984.0970874	1089.248954	1186463.285	0	0	0	1	0
42386	443	6	143040	48	58	1331	108751	570	0	27.72916667	109.1373797	4344	0	1875.017241	973.725897	769588.9262	741.0514541	1362.285714	5071.223272	23751	2	142920	3040.851064	7378.799805	23835	2	119289	2092.789474	6133.168267	23701	2	0	0	0	0	1220	1864	335.5704698	405.4809843	0	4344	1028.803738	1170.784493	1370736.329	0	0	0	1	0
42394	443	6	126748	31	52	1169	98601	570	0	37.70967742	135.6058488	4344	0	1896.173077	925.580342	787152.46	654.84268	1545.707317	5449.846641	23302	1	126748	4224.933333	8613.353334	23982	19	100776	1976	6177.698542	24024	1	0	0	0	0	1000	1672	244.5797961	410.2628838	0	4344	1187.738095	1165.52553	1358449.762	0	0	0	1	0
42398	443	6	142635	41	55	1313	102959	570	0	32.02439024	117.7462288	4344	0	1871.981818	1063.043473	731040.7684	673.0465874	1501.421053	5363.790809	23416	2	142635	3565.875	8008.626577	24040	2	119398	2211.074074	6407.841025	24171	2	0	0	0	0	1032	1768	287.4469801	385.5996074	0	4344	1074.969072	1217.357679	1481959.718	0	0	0	1	0
42396	443	6	142665	50	59	1337	104393	570	0	26.74	107.0006313	4344	0	1769.372881	848.4535404	741106.7886	764.0276171	1320.972222	5040.249492	23181	0	142665	2911.530612	7333.03455	23910	1	119542	2061.068966	6191.498211	23925	1	0	0	0	0	1272	1896	350.471384	413.5562331	0	4344	961.1818182	1072.738955	1150768.866	0	0	0	1	0
42400	443	6	143050	47	66	1325	108751	570	0	28.19148936	110.2697559	4344	0	1647.742424	752.701643	769493.1842	789.9335897	1277.232143	4963.063909	23205	0	143050	3109.782609	7529.334779	23780	0	119654	1840.830769	5876.354478	23729	48	0	0	0	0	1200	2120	328.5564488	461.3771409	0	4344	965.5789474	988.1136036	976368.4937	0	0	0	1	0
42406	443	6	142709	46	57	1325	108751	570	0	28.80434783	111.4072847	4344	0	1907.912281	1025.16156	771331.8712	721.7484531	1399.107843	5167.92195	23361	-1	142709	3171.311111	7555.849654	23755	1	119619	2136.053571	6287.402593	24150	1	0	0	0	0	1168	1832	322.3342606	399.4141925	0	4344	1058.423077	1208.507968	1460491.509	0	0	0	1	0
42404	443	6	144905	49	59	1343	110185	570	0	27.40816327	108.0109791	4344	0	1867.542373	966.9977414	769662.8826	745.3158966	1354.252336	5064.643589	23478	1	144903	3018.8125	7511.734238	26288	1	121742	2099	6179.901055	24135	2	0	0	0	0	1228	1896	338.1525827	407.1633139	0	4344	1023.192661	1164.649959	1356409.527	0	0	0	1	0
42402	443	6	143357	48	65	1337	110185	570	0	27.85416667	109.1083766	2896	0	1695.153846	744.6566581	777932.0159	788.2419414	1279.973214	4991.527217	24305	0	143357	3050.148936	7481.075423	24384	1	119052	1860.1875	5901.519842	23834	2	0	0	0	0	1208	2088	334.8284353	453.4135061	0	2896	978.2631579	1003.393746	1006799.01	0	0	0	1	0
42408	443	6	142858	51	61	1343	107289	570	0	26.33333333	105.9650257	2896	0	1758.836066	793.29522	760419.4375	783.995296	1287.009009	4975.396252	23478	0	142843	2856.86	7267.936341	23794	0	119380	1989.666667	6079.341165	24016	2	0	0	0	0	1292	1960	356.997858	426.997438	0	2896	961.3451327	1046.365954	1094881.71	0	0	0	1	0
42416	443	6	196534	48	57	1331	100049	570	0	27.72916667	109.1373797	2896	0	1755.245614	849.0405568	515839.4985	534.2587033	1889.75	7281.722358	54124	0	196534	4181.574468	10561.71617	54382	2	173211	3093.053571	9357.238063	54124	1	0	0	0	0	1220	1832	244.2325501	290.0261532	0	2896	956.4150943	1067.327065	1139187.064	0	0	0	1	0
42414	443	6	142928	48	57	1319	107289	570	0	27.47916667	109.1949242	4344	0	1882.263158	901.2264367	759879.1	734.6356207	1374.307692	5153.74972	23214	1	142928	3041.021277	7481.084508	23890	1	119885	2140.803571	6321.301838	23779	2	0	0	0	0	1244	1832	335.8334266	398.8021941	0	4344	1024.603774	1141.203731	1302345.956	0	0	0	1	0
42412	443	6	123402	44	50	1313	95705	570	0	29.84090909	113.8577127	4344	0	1914.1	939.7552927	786194.7132	761.7380594	1326.903226	5118.376377	23569	2	123402	2869.813953	7418.625474	24534	3	100311	2047.163265	6275.548055	24290	2	0	0	0	0	1128	1608	356.5582405	405.1798188	0	4344	1021.242105	1166.831267	1361495.207	0	0	0	1	0
42410	443	6	142731	47	55	1319	104393	570	0	28.06382979	110.2994746	4344	0	1898.054545	955.3575328	740637.9833	714.6310192	1413.178218	5198.461694	23268	1	142731	3102.847826	7531.840055	24261	1	119499	2212.944444	6379.928309	24036	2	0	0	0	0	1212	1768	329.2907637	385.3402554	0	4344	1026.330097	1169.594721	1367951.812	0	0	0	1	0
42418	443	6	127510	21	29	1169	46473	570	0	55.66666667	162.8920911	2896	0	1602.517241	886.2716699	373633.4405	392.1261078	2602.244898	6951.188992	23372	2	127510	6375.5	10041.44127	23897	49	104057	3716.321429	8945.530732	32273	2	0	0	0	0	680	936	164.6929653	227.4331425	0	2896	934.1568627	1025.259018	1051156.055	0	0	0	1	0
42426	443	6	142497	49	59	1325	110185	570	0	27.04081633	108.0950506	4344	0	1867.542373	928.8619348	782542.7904	757.9106929	1331.747664	5064.200025	23282	1	142497	2968.6875	7378.408097	23818	1	119277	2056.5	6175.301189	23709	1	0	0	0	0	1264	1896	343.8668884	414.0438044	0	4344	1023.027523	1148.007714	1317921.712	0	0	0	1	0
42424	443	6	186963	48	60	1337	105841	570	0	27.85416667	109.1083766	4344	0	1764.016667	922.7908387	573257.8104	577.6544022	1747.317757	6564.054301	44789	1	186963	3977.93617	9599.296585	44963	1	163923	2778.355932	8269.276678	44789	1	0	0	0	0	1208	1928	256.7352899	320.9191123	0	4344	983.2844037	1106.197291	1223672.446	0	0	0	1	0
42422	443	6	197861	46	54	1325	100049	570	0	28.80434783	111.4072847	4344	0	1852.759259	986.5090908	512349.5787	505.4053098	1998.59596	7580.754813	55862	1	197861	4396.911111	10924.4702	55970	1	174628	3294.867925	9776.323222	55862	1	0	0	0	0	1168	1736	232.4864425	272.9188673	0	4344	1003.70297	1165.305209	1357936.231	0	0	0	1	0
42420	443	6	142760	47	58	1319	110185	570	0	28.06382979	110.2994746	4344	0	1899.741379	942.9987732	781059.1202	735.5001401	1372.692308	5124.604589	23416	1	142757	3103.413043	7507.662499	23627	1	119344	2093.754386	6205.460356	23834	1	0	0	0	0	1212	1864	329.2238722	406.2762679	0	4344	1051.924528	1168.282922	1364884.985	0	0	0	1	0
42418	443	6	23498	25	29	150	57920	6	6	6	0	2896	0	1997.241379	900.4412274	2471274.151	2298.067921	443.3584906	2560.779277	18728	1	23391	974.625	3810.013566	18857	2	23388	835.2857143	3507.418042	18728	1	0	0	0	0	500	928	1063.920334	1234.147587	0	2896	1055.927273	1194.581654	1427025.328	1	0	0	0	0
42434	443	6	142790	50	59	1331	110185	570	0	26.62	107.0277267	2896	0	1867.542373	847.4575022	780979.0602	763.3587786	1322.12963	5034.474246	23253	1	142743	2913.122449	7312.624998	23850	1	119621	2062.431034	6181.710395	24029	2	0	0	0	0	1284	1896	350.1645774	413.1942013	0	2896	1013.781818	1112.785045	1238290.557	0	0	0	1	0
42432	443	6	194123	47	55	1325	101511	570	0	28.19148936	110.2697559	4344	0	1845.654545	938.2422339	529746.604	525.440056	1922.009901	7225.287596	51519	1	194123	4220.065217	10392.68603	51614	1	170402	3155.592593	9267.789669	51519	1	0	0	0	0	1200	1768	242.1145356	283.3255204	0	4344	998.407767	1141.098468	1302105.714	0	0	0	1	0
42430	443	6	142819	48	56	1319	104393	570	0	27.47916667	109.1949242	2896	0	1864.160714	855.4030156	740181.6285	728.1944279	1386.592233	5175.233113	23256	1	142801	3038.319149	7469.519364	23952	1	119809	2178.345455	6375.493332	23927	2	0	0	0	0	1244	1800	336.089736	392.104692	0	2896	1006.780952	1113.800838	1240552.307	0	0	0	1	0
42428	443	6	186407	48	59	1337	105841	570	0	27.85416667	109.1083766	2896	0	1793.915254	859.8629459	574967.6783	574.0127785	1758.556604	6551.855641	43976	1	186407	3966.106383	9534.918935	44111	2	163169	2813.258621	8265.328536	43976	2	0	0	0	0	1208	1896	257.5010595	316.511719	0	2896	992.3888889	1089.402716	1186798.277	0	0	0	1	0
42438	443	6	143033	47	66	1331	108751	570	0	28.31914894	110.239878	4344	0	1647.742424	753.1158724	769626.5897	790.0274762	1277.080357	4943.40638	23086	0	143033	3109.413043	7504.314823	23783	1	119903	1844.661538	5898.111566	23782	1	0	0	0	0	1188	2120	328.5954989	461.4319772	0	4344	965.6315789	988.2434248	976625.0666	0	0	0	1	0
42436	443	6	195544	50	66	1337	105841	570	0	26.74	107.0006313	2896	0	1603.651515	719.6898583	548101.706	593.2168719	1700.382609	6890.104358	53194	0	195544	3990.693878	10227.45322	53260	0	172382	2652.030769	8682.977118	53196	1	0	0	0	0	1272	2120	255.6969275	337.5199444	0	2896	916.0512821	955.0919422	912200.618	0	0	0	1	0
42442	443	6	142215	44	53	1319	104393	570	0	29.97727273	113.8247303	4344	0	1969.679245	940.5657417	743325.247	682.0658862	1481.40625	5312.547458	23099	1	142215	3307.325581	7738.715184	23831	1	119222	2292.730769	6508.728514	24057	2	0	0	0	0	1116	1704	309.3907112	372.6751749	0	4344	1078.693878	1193.578233	1424628.998	0	0	0	1	0
42440	443	6	142395	41	53	1295	102959	570	0	31.58536585	117.8562632	4344	0	1942.622642	934.0090641	732146.4939	660.1355385	1531.129032	5402.606477	23022	0	142334	3558.35	8005.765431	23857	0	119419	2296.519231	6511.48049	23867	2	0	0	0	0	1068	1704	287.9314583	372.2040802	0	4344	1097.410526	1183.040381	1399584.542	0	0	0	1	0
42448	443	6	142742	44	56	1313	104393	570	0	29.84090909	113.8577127	4344	0	1864.160714	940.3200959	740538.8743	700.5646551	1441.838384	5258.470183	23212	1	142685	3318.255814	7761.924372	23995	4	119673	2175.872727	6359.585137	24014	1	0	0	0	0	1128	1800	308.2484482	392.3162069	0	4344	1046.594059	1154.130739	1332017.764	0	0	0	1	0
42450	443	6	122673	39	49	1295	95705	570	0	33.20512821	120.6895058	4344	0	1953.163265	1041.988631	790720.0443	717.354267	1410.034483	5277.791893	23228	1	122629	3227.078947	7762.660575	23862	1	99723	2077.5625	6343.115235	23913	2	0	0	0	0	1004	1576	317.9183683	399.4358987	0	4344	1089.88764	1233.621935	1521823.078	0	0	0	1	0
42446	443	6	187038	50	60	1343	105841	570	0	26.86	106.9733917	2896	0	1764.016667	842.2550138	573060.0199	588.115784	1715.944954	6492.211787	44392	0	187038	3817.102041	9415.751528	44548	1	163960	2778.983051	8259.132036	44392	1	0	0	0	0	1260	1928	267.3253563	320.7904276	0	2896	965.6216216	1068.801844	1142337.383	0	0	0	1	0
42444	443	6	142470	46	60	1331	108751	570	0	28.93478261	111.3763195	4344	0	1812.516667	942.8974905	772667.9301	744.0162841	1356.857143	5081.004253	23221	1	142470	3166	7562.024963	23649	1	119446	2024.508475	6113.189115	23772	2	0	0	0	0	1156	1928	322.8749912	421.1412929	0	4344	1028.803738	1136.492597	1291615.423	0	0	0	1	0
39342	443	6	161	2	0	0	0	0	0	0	0	0	0	0	0	0	12422.36025	161	0	161	161	161	161	0	161	161	0	0	0	0	0	0	0	0	0	64	0	12422.36025	0	0	0	0	0	0	0	0	0	0	1
57100	465	6	2198477	17	23	1376	4520	362	0	80.94117647	88.22306288	2161	0	196.5217391	518.2292288	2681.856576	18.19441368	56371.20513	169507.406	1040520	3	2147822	134238.875	270426.9147	1090686	269	2148310	97650.45455	218778.0219	1040520	3	0	0	0	0	552	744	7.732625813	10.46178786	0	2161	143.804878	393.2132513	154616.661	0	0	0	1	0
57100	465	6	49	2	0	37	0	37	0	18.5	26.1629509	0	0	0	0	755102.0408	40816.32653	49	0	49	49	49	49	0	49	49	0	0	0	0	0	1	0	0	0	64	0	40816.32653	0	0	37	24.66666667	21.36195996	456.3333333	0	1	0	0	1
50084	80	6	50486	1	1	0	0	0	0	0	0	0	0	0	0	0	39.61494276	50486	0	50486	50486	0	0	0	0	0	0	0	0	0	0	0	0	0	0	32	32	19.80747138	19.80747138	0	0	0	0	0	0	0	0	0	1
50094	80	6	51273	1	1	0	0	0	0	0	0	0	0	0	0	0	39.00688472	51273	0	51273	51273	0	0	0	0	0	0	0	0	0	0	0	0	0	0	32	32	19.50344236	19.50344236	0	0	0	0	0	0	0	0	0	1
50096	80	6	50722	1	1	0	0	0	0	0	0	0	0	0	0	0	39.43062182	50722	0	50722	50722	0	0	0	0	0	0	0	0	0	0	0	0	0	0	32	32	19.71531091	19.71531091	0	0	0	0	0	0	0	0	0	1
45544	80	6	50641	1	1	0	0	0	0	0	0	0	0	0	0	0	39.49369088	50641	0	50641	50641	0	0	0	0	0	0	0	0	0	0	0	0	0	0	32	32	19.74684544	19.74684544	0	0	0	0	0	0	0	0	0	1
55786	80	6	51022	1	1	0	0	0	0	0	0	0	0	0	0	0	39.198777	51022	0	51022	51022	0	0	0	0	0	0	0	0	0	0	0	0	0	0	32	32	19.5993885	19.5993885	0	0	0	0	0	0	0	0	0	1
58870	80	6	51245	1	1	0	0	0	0	0	0	0	0	0	0	0	39.02819787	51245	0	51245	51245	0	0	0	0	0	0	0	0	0	0	0	0	0	0	32	32	19.51409894	19.51409894	0	0	0	0	0	0	0	0	0	1
49324	80	6	50534	1	1	0	0	0	0	0	0	0	0	0	0	0	39.57731428	50534	0	50534	50534	0	0	0	0	0	0	0	0	0	0	0	0	0	0	32	32	19.78865714	19.78865714	0	0	0	0	0	0	0	0	0	1
41514	80	6	50884	1	1	0	0	0	0	0	0	0	0	0	0	0	39.30508608	50884	0	50884	50884	0	0	0	0	0	0	0	0	0	0	0	0	0	0	32	32	19.65254304	19.65254304	0	0	0	0	0	0	0	0	0	1
38682	80	6	50408	1	1	0	0	0	0	0	0	0	0	0	0	0	39.67624187	50408	0	50408	50408	0	0	0	0	0	0	0	0	0	0	0	0	0	0	32	32	19.83812093	19.83812093	0	0	0	0	0	0	0	0	0	1
50276	80	6	83784	1	1	0	0	0	0	0	0	0	0	0	0	0	23.87090614	83784	0	83784	83784	0	0	0	0	0	0	0	0	0	0	0	0	0	0	32	32	11.93545307	11.93545307	0	0	0	0	0	0	0	0	0	1
42970	80	6	50905	1	1	0	0	0	0	0	0	0	0	0	0	0	39.28887143	50905	0	50905	50905	0	0	0	0	0	0	0	0	0	0	0	0	0	0	32	32	19.64443571	19.64443571	0	0	0	0	0	0	0	0	0	1
44290	80	6	46728	1	1	0	0	0	0	0	0	0	0	0	0	0	42.80089026	46728	0	46728	46728	0	0	0	0	0	0	0	0	0	0	0	0	0	0	32	32	21.40044513	21.40044513	0	0	0	0	0	0	0	0	0	1
38054	80	6	50833	1	1	0	0	0	0	0	0	0	0	0	0	0	39.34452029	50833	0	50833	50833	0	0	0	0	0	0	0	0	0	0	0	0	0	0	32	32	19.67226015	19.67226015	0	0	0	0	0	0	0	0	0	1
39960	80	6	50448	1	1	0	0	0	0	0	0	0	0	0	0	0	39.64478275	50448	0	50448	50448	0	0	0	0	0	0	0	0	0	0	0	0	0	0	32	32	19.82239137	19.82239137	0	0	0	0	0	0	0	0	0	1
47851	443	6	116606690	18	18	1854	7735	469	0	103	162.4271783	2607	0	429.7222222	713.2381671	82.23370374	0.308730142	3331619.714	13700000	58200000	1	117000000	6859217.059	19300000	58200000	4	117000000	6858322.647	19300000	58200000	1	0	0	0	0	380	372	0.154365071	0.154365071	0	2607	259.1621622	530.3643671	281286.3619	0	0	0	1	0
123	123	17	91190	1	1	48	48	48	48	48	0	48	48	48	0	1052.747012	21.93222941	91190	0	91190	91190	0	0	0	0	0	0	0	0	0	0	0	0	0	0	32	20	10.96611471	10.96611471	48	48	48	0	0	0	0	0	0	0
123	123	17	84776	1	1	48	48	48	48	48	0	48	48	48	0	1132.395961	23.59158252	84776	0	84776	84776	0	0	0	0	0	0	0	0	0	0	0	0	0	0	32	32	11.79579126	11.79579126	48	48	48	0	0	0	0	0	0	0
51944	443	6	3	2	0	53	0	53	0	26.5	37.4766594	0	0	0	0	17700000	666666.6667	3	0	3	3	3	3	0	3	3	0	0	0	0	0	1	0	0	0	64	0	666666.6667	0	0	53	35.33333333	30.59956427	936.3333333	0	1	0	0	1
137	137	17	22	13	0	650	0	50	50	50	0	0	0	0	0	29500000	590909.0909	1.833333333	1.99240984	8	1	22	1.833333333	1.99240984	8	1	0	0	0	0	0	0	0	0	0	260	0	590909.0909	0	50	50	50	0	0	0	0	0	0	0
12886	53	17	313	2	2	90	206	45	45	45	0	103	103	103	0	945686.901	12779.55272	104.3333333	170.3652938	301	2	10	10	0	10	10	2	2	0	2	2	0	0	0	0	40	64	6389.776358	6389.776358	45	103	68.2	31.76790834	1009.2	0	0	0	0	0
33063	53	17	253	2	2	90	122	45	45	45	0	61	61	61	0	837944.664	15810.27668	84.33333333	140.8734657	247	3	3	3	0	3	3	3	3	0	3	3	0	0	0	0	40	64	7905.13834	7905.13834	45	61	51.4	8.76356092	76.8	0	0	0	0	0
55975	53	17	188	2	2	90	122	45	45	45	0	61	61	61	0	1127659.574	21276.59574	62.66666667	102.4808925	181	3	4	4	0	4	4	3	3	0	3	3	0	0	0	0	64	64	10638.29787	10638.29787	45	61	51.4	8.76356092	76.8	0	0	0	0	0
52990	53	17	246	2	2	90	206	45	45	45	0	103	103	103	0	1203252.033	16260.1626	82	71.25307011	135	1	135	135	0	135	135	1	1	0	1	1	0	0	0	0	64	64	8130.081301	8130.081301	45	103	68.2	31.76790834	1009.2	0	0	0	0	0
46646	53	17	260	2	2	90	122	45	45	45	0	61	61	61	0	815384.6154	15384.61538	86.66666667	144.0497599	253	3	3	3	0	3	3	4	4	0	4	4	0	0	0	0	64	64	7692.307692	7692.307692	45	61	51.4	8.76356092	76.8	0	0	0	0	0
23203	53	17	275	2	2	90	206	45	45	45	0	103	103	103	0	1076363.636	14545.45455	91.66666667	156.1740482	272	1	2	2	0	2	2	1	1	0	1	1	0	0	0	0	64	64	7272.727273	7272.727273	45	103	68.2	31.76790834	1009.2	0	0	0	0	0
20147	53	17	25399	2	2	86	196	43	43	43	0	98	98	98	0	11102.79932	157.4865152	8466.333333	14658.05732	25392	3	4	4	0	4	4	3	3	0	3	3	0	0	0	0	64	64	78.74325761	78.74325761	43	98	65	30.12474066	907.5	0	0	0	0	0
22398	53	17	25871	2	2	86	220	43	43	43	0	110	110	110	0	11827.91543	154.6132735	8623.666667	14933.16475	25867	1	1	1	0	1	1	3	3	0	3	3	0	0	0	0	64	64	77.30663677	77.30663677	43	110	69.8	36.69741135	1346.7	0	0	0	0	0
41305	53	17	186	2	2	90	206	45	45	45	0	103	103	103	0	1591397.849	21505.37634	62	105.6550993	184	1	1	1	0	1	1	1	1	0	1	1	0	0	0	0	64	64	10752.68817	10752.68817	45	103	68.2	31.76790834	1009.2	0	0	0	0	0
6937	53	17	189	2	2	90	122	45	45	45	0	61	61	61	0	1121693.122	21164.02116	63	103.058236	182	3	4	4	0	4	4	3	3	0	3	3	0	0	0	0	64	64	10582.01058	10582.01058	45	61	51.4	8.76356092	76.8	0	0	0	0	0
31924	53	17	61438	2	2	72	136	36	36	36	0	68	68	68	0	3385.526873	65.10628601	20479.33333	35465.18366	61431	3	3	3	0	3	3	4	4	0	4	4	0	0	0	0	40	40	32.55314301	32.55314301	36	68	48.8	17.52712184	307.2	0	0	0	0	0
55785	53	17	61664	2	2	72	184	36	36	36	0	92	92	92	0	4151.530877	64.86766995	20554.66667	35559.29952	61615	1	1	1	0	1	1	48	48	0	48	48	0	0	0	0	40	40	32.43383498	32.43383498	36	92	58.4	30.67246322	940.8	0	0	0	0	0
57952	53	17	290	2	2	90	206	45	45	45	0	103	103	103	0	1020689.655	13793.10345	96.66666667	165.6995273	288	1	1	1	0	1	1	1	1	0	1	1	0	0	0	0	64	64	6896.551724	6896.551724	45	103	68.2	31.76790834	1009.2	0	0	0	0	0
15468	53	17	229	2	2	90	122	45	45	45	0	61	61	61	0	925764.1921	17467.24891	76.33333333	127.0170592	223	3	3	3	0	3	3	3	3	0	3	3	0	0	0	0	64	64	8733.624454	8733.624454	45	61	51.4	8.76356092	76.8	0	0	0	0	0
20382	53	17	266	2	2	90	206	45	45	45	0	103	103	103	0	1112781.955	15037.59398	88.66666667	72.85830998	157	12	157	157	0	157	157	12	12	0	12	12	0	0	0	0	40	40	7518.796992	7518.796992	45	103	68.2	31.76790834	1009.2	0	0	0	0	0
20794	53	17	257	2	2	90	122	45	45	45	0	61	61	61	0	824902.7237	15564.20233	85.66666667	142.3177197	250	3	3	3	0	3	3	4	4	0	4	4	0	0	0	0	40	40	7782.101167	7782.101167	45	61	51.4	8.76356092	76.8	0	0	0	0	0
35450	53	17	259	2	2	90	206	45	45	45	0	103	103	103	0	1142857.143	15444.01544	86.33333333	147.8016689	257	1	1	1	0	1	1	1	1	0	1	1	0	0	0	0	64	64	7722.007722	7722.007722	45	103	68.2	31.76790834	1009.2	0	0	0	0	0
1945	53	17	199	2	2	90	122	45	45	45	0	61	61	61	0	1065326.633	20100.50251	66.33333333	109.6965511	193	3	3	3	0	3	3	3	3	0	3	3	0	0	0	0	64	64	10050.25126	10050.25126	45	61	51.4	8.76356092	76.8	0	0	0	0	0
63262	53	17	255	2	2	90	122	45	45	45	0	61	61	61	0	831372.549	15686.27451	85	142.0281662	249	3	3	3	0	3	3	3	3	0	3	3	0	0	0	0	64	64	7843.137255	7843.137255	45	61	51.4	8.76356092	76.8	0	0	0	0	0
19340	53	17	264	2	2	90	206	45	45	45	0	103	103	103	0	1121212.121	15151.51515	88	133.3679122	242	11	11	11	0	11	11	11	11	0	11	11	0	0	0	0	64	64	7575.757576	7575.757576	45	103	68.2	31.76790834	1009.2	0	0	0	0	0
25570	53	17	198	2	2	90	122	45	45	45	0	61	61	61	0	1070707.071	20202.0202	66	108.2543302	191	3	3	3	0	3	3	4	4	0	4	4	0	0	0	0	64	64	10101.0101	10101.0101	45	61	51.4	8.76356092	76.8	0	0	0	0	0
28280	53	17	399	2	2	90	206	45	45	45	0	103	103	103	0	741854.6366	10025.06266	133	189.3911297	350	1	1	1	0	1	1	48	48	0	48	48	0	0	0	0	64	64	5012.531328	5012.531328	45	103	68.2	31.76790834	1009.2	0	0	0	0	0
47647	53	17	24629	2	2	72	140	36	36	36	0	70	70	70	0	8607.738844	162.4101669	8209.666667	14205.70425	24613	3	13	13	0	13	13	3	3	0	3	3	0	0	0	0	80	40	81.20508344	81.20508344	36	70	49.6	18.62256696	346.8	0	0	0	0	0
14250	53	17	320	2	2	90	206	45	45	45	0	103	103	103	0	925000	12500	106.6666667	143.4724131	270	1	1	1	0	1	1	49	49	0	49	49	0	0	0	0	64	64	6250	6250	45	103	68.2	31.76790834	1009.2	0	0	0	0	0
5151	53	17	262	2	2	90	122	45	45	45	0	61	61	61	0	809160.3053	15267.17557	87.33333333	145.2044536	255	3	4	4	0	4	4	3	3	0	3	3	0	0	0	0	64	64	7633.587786	7633.587786	45	61	51.4	8.76356092	76.8	0	0	0	0	0
25323	53	17	60398	2	2	72	268	36	36	36	0	134	134	134	0	5629.325474	66.22735852	20132.66667	34864.73938	60391	3	3	3	0	3	3	4	4	0	4	4	0	0	0	0	80	64	33.11367926	33.11367926	36	134	75.2	53.67681064	2881.2	0	0	0	0	0
56789	53	17	250	2	2	90	122	45	45	45	0	61	61	61	0	848000	16000	83.33333333	138.2762935	243	3	3	3	0	3	3	4	4	0	4	4	0	0	0	0	64	64	8000	8000	45	61	51.4	8.76356092	76.8	0	0	0	0	0
22210	53	17	309	2	2	90	206	45	45	45	0	103	103	103	0	957928.8026	12944.98382	103	137.2151595	259	1	1	1	0	1	1	49	49	0	49	49	0	0	0	0	64	64	6472.491909	6472.491909	45	103	68.2	31.76790834	1009.2	0	0	0	0	0
7077	53	17	271	2	2	64	204	32	32	32	0	102	102	102	0	988929.8893	14760.1476	90.33333333	150.4005762	264	3	3	3	0	3	3	4	4	0	4	4	0	0	0	0	40	40	7380.073801	7380.073801	32	102	60	38.34057903	1470	0	0	0	0	0
48397	53	17	324	2	2	64	196	32	32	32	0	98	98	98	0	802469.1358	12345.67901	108	185.3294364	322	1	1	1	0	1	1	1	1	0	1	1	0	0	0	0	40	40	6172.839506	6172.839506	32	98	58.4	36.1496888	1306.8	0	0	0	0	0
38595	53	17	322	2	2	90	122	45	45	45	0	61	61	61	0	658385.0932	12422.36025	107.3333333	179.8453039	315	3	3	3	0	3	3	4	4	0	4	4	0	0	0	0	64	64	6211.180124	6211.180124	45	61	51.4	8.76356092	76.8	0	0	0	0	0
55769	53	17	468	2	2	90	206	45	45	45	0	103	103	103	0	632478.6325	8547.008547	156	158.6158882	318	1	1	1	0	1	1	149	149	0	149	149	0	0	0	0	64	64	4273.504274	4273.504274	45	103	68.2	31.76790834	1009.2	0	0	0	0	0
35988	53	17	332	2	2	90	206	45	45	45	0	103	103	103	0	891566.2651	12048.19277	110.6666667	179.6561531	318	1	13	13	0	13	13	1	1	0	1	1	0	0	0	0	64	64	6024.096386	6024.096386	45	103	68.2	31.76790834	1009.2	0	0	0	0	0
52096	53	17	335	2	2	90	122	45	45	45	0	61	61	61	0	632835.8209	11940.29851	111.6666667	96.40712284	190	4	4	4	0	4	4	190	190	0	190	190	0	0	0	0	64	64	5970.149254	5970.149254	45	61	51.4	8.76356092	76.8	0	0	0	0	0
41329	53	17	242	2	2	90	122	45	45	45	0	61	61	61	0	876033.0579	16528.92562	80.66666667	133.6575225	235	3	4	4	0	4	4	3	3	0	3	3	0	0	0	0	64	64	8264.46281	8264.46281	45	61	51.4	8.76356092	76.8	0	0	0	0	0
45041	53	17	301	2	2	90	206	45	45	45	0	103	103	103	0	983388.7043	13289.03654	100.3333333	132.6700167	251	1	1	1	0	1	1	49	49	0	49	49	0	0	0	0	64	64	6644.518272	6644.518272	45	103	68.2	31.76790834	1009.2	0	0	0	0	0
56501	443	6	3520858	5	1	117	41	45	0	23.4	21.96132965	41	41	41	0	44.87542525	1.704130073	704171.6	1549482.961	3475759	4	3520858	880214.5	1730489.779	3475759	4	0	0	0	0	0	1	0	0	0	160	32	1.420108394	0.284021679	0	45	28.42857143	19.88179354	395.2857143	0	1	0	0	1
56501	443	6	4	2	0	12	0	6	6	6	0	0	0	0	0	3000000	500000	4	0	4	4	4	4	0	4	4	0	0	0	0	0	0	0	0	0	40	0	500000	0	6	6	6	0	0	1	0	0	0	0
45228	80	6	4024829	1	2	0	0	0	0	0	0	0	0	0	0	0	0.745373282	2012414.5	2775420.279	3974933	49896	0	0	0	0	0	3974933	3974933	0	3974933	3974933	0	0	0	0	32	64	0.248457761	0.496915521	0	0	0	0	0	0	0	0	0	1
42102	443	6	5006404	1	3	0	31	0	0	0	0	31	0	10.33333333	17.89785834	6.192069198	0.798976671	1668801.333	2847365.711	4956530	4	0	0	0	0	0	4956534	2478267	3504793.146	4956530	4	0	0	0	0	32	96	0.199744168	0.599232503	0	31	6.2	13.86362146	192.2	0	0	0	0	1
45222	80	6	4942446	1	2	0	0	0	0	0	0	0	0	0	0	0	0.606986905	2471223	3423935.485	4892311	50135	0	0	0	0	0	4892311	4892311	0	4892311	4892311	0	0	0	0	32	64	0.202328968	0.404657937	0	0	0	0	0	0	0	0	0	1
42101	443	6	5080229	1	3	0	31	0	0	0	0	31	0	10.33333333	17.89785834	6.10208713	0.787366081	1693409.667	2889755.222	5030086	1	0	0	0	0	0	5030087	2515043.5	3556807.213	5030086	1	0	0	0	0	32	96	0.19684152	0.590524561	0	31	6.2	13.86362146	192.2	0	0	0	0	1
45231	80	6	4910442	1	2	0	0	0	0	0	0	0	0	0	0	0	0.610942966	2455221	3401677.178	4860570	49872	0	0	0	0	0	4860570	4860570	0	4860570	4860570	0	0	0	0	32	64	0.203647655	0.407295311	0	0	0	0	0	0	0	0	0	1
45229	80	6	4920527	1	2	0	0	0	0	0	0	0	0	0	0	0	0.609690791	2460263.5	3408809.764	4870656	49871	0	0	0	0	0	4870656	4870656	0	4870656	4870656	0	0	0	0	32	64	0.203230264	0.406460528	0	0	0	0	0	0	0	0	0	1
42105	443	6	4984505	1	3	0	31	0	0	0	0	31	0	10.33333333	17.89785834	6.219273529	0.802486907	1661501.667	2834677.167	4934578	1	0	0	0	0	0	4934579	2467289.5	3489272.859	4934578	1	0	0	0	0	32	96	0.200621727	0.60186518	0	31	6.2	13.86362146	192.2	0	0	0	0	1
42104	443	6	4984564	1	3	0	31	0	0	0	0	31	0	10.33333333	17.89785834	6.219199914	0.802477408	1661521.333	2834687.949	4934610	3	0	0	0	0	0	4934613	2467306.5	3489294.072	4934610	3	0	0	0	0	32	96	0.200619352	0.601858056	0	31	6.2	13.86362146	192.2	0	0	0	0	1
45228	80	6	49920	1	1	0	0	0	0	0	0	0	0	0	0	0	40.06410256	49920	0	49920	49920	0	0	0	0	0	0	0	0	0	0	0	0	0	0	32	32	20.03205128	20.03205128	0	0	0	0	0	0	0	0	0	1
42101	443	6	49	2	0	0	0	0	0	0	0	0	0	0	0	0	40816.32653	49	0	49	49	49	49	0	49	49	0	0	0	0	0	0	0	0	0	64	0	40816.32653	0	0	0	0	0	0	0	0	0	0	1
42102	443	6	161	2	0	0	0	0	0	0	0	0	0	0	0	0	12422.36025	161	0	161	161	161	161	0	161	161	0	0	0	0	0	0	0	0	0	64	0	12422.36025	0	0	0	0	0	0	0	0	0	0	1
42104	443	6	109	2	0	0	0	0	0	0	0	0	0	0	0	0	18348.62385	109	0	109	109	109	109	0	109	109	0	0	0	0	0	0	0	0	0	64	0	18348.62385	0	0	0	0	0	0	0	0	0	0	1
42105	443	6	242	2	0	0	0	0	0	0	0	0	0	0	0	0	8264.46281	242	0	242	242	242	242	0	242	242	0	0	0	0	0	0	0	0	0	64	0	8264.46281	0	0	0	0	0	0	0	0	0	0	1
45231	80	6	50075	1	1	0	0	0	0	0	0	0	0	0	0	0	39.94008987	50075	0	50075	50075	0	0	0	0	0	0	0	0	0	0	0	0	0	0	32	32	19.97004493	19.97004493	0	0	0	0	0	0	0	0	0	1
45229	80	6	49961	1	1	0	0	0	0	0	0	0	0	0	0	0	40.03122435	49961	0	49961	49961	0	0	0	0	0	0	0	0	0	0	0	0	0	0	32	32	20.01561218	20.01561218	0	0	0	0	0	0	0	0	0	1
45222	80	6	50133	1	1	0	0	0	0	0	0	0	0	0	0	0	39.89388227	50133	0	50133	50133	0	0	0	0	0	0	0	0	0	0	0	0	0	0	32	32	19.94694114	19.94694114	0	0	0	0	0	0	0	0	0	1
33856	465	6	1804148	17	24	1378	4520	378	0	81.05882353	90.54589347	1418	0	188.3333333	408.5082796	3269.133131	22.72540834	45103.7	126264.9861	793307	4	1754232	109639.5	204641.5625	843300	196	1753193	76225.78261	160844.8369	793307	4	0	0	0	0	552	776	9.422730286	13.30267805	0	1418	140.4285714	316.3863139	100100.2997	0	0	0	1	0
33856	465	6	48	2	0	37	0	37	0	18.5	26.1629509	0	0	0	0	770833.3333	41666.66667	48	0	48	48	48	48	0	48	48	0	0	0	0	0	1	0	0	0	64	0	41666.66667	0	0	37	24.66666667	21.36195996	456.3333333	0	1	0	0	1
51895	443	6	63874054	7	2	158	82	45	0	22.57142857	21.53181478	41	41	41	0	3.7573942	0.140902282	7984256.75	20300000	58000000	21	63900000	10600000	23300000	58000000	49	58100000	58100000	0	58100000	58100000	1	0	0	0	224	64	0.109590664	0.031311618	0	45	28.1	19.70589308	388.3222222	0	1	0	0	1
42170	443	6	4522563	5	1	117	41	45	0	23.4	21.96132965	41	41	41	0	34.9359423	1.326681353	904512.6	2005385.286	4491784	17	4522563	1130640.75	2240803.634	4491784	49	0	0	0	0	0	1	0	0	0	160	32	1.105567794	0.221113559	0	45	28.42857143	19.88179354	395.2857143	0	1	0	0	1
42170	443	6	1064	3	1	18	6	6	6	6	0	6	6	6	0	22556.39098	3759.398496	354.6666667	571.4624514	1014	2	50	25	32.52691193	48	2	0	0	0	0	0	0	0	0	0	60	20	2819.548872	939.8496241	6	6	6	0	0	1	0	0	0	0
57762	443	6	4522242	5	1	117	41	45	0	23.4	21.96132965	41	41	41	0	34.93842214	1.326775524	904448.4	2005283.852	4491537	3	4522242	1130560.5	2240693.529	4491537	3	0	0	0	0	0	1	0	0	0	160	32	1.10564627	0.221129254	0	45	28.42857143	19.88179354	395.2857143	0	1	0	0	1
57764	443	6	4521670	5	1	117	41	45	0	23.4	21.96132965	41	41	41	0	34.94284191	1.326943364	904334	2005441.74	4491705	3	4521670	1130417.5	2240901.182	4491705	3	0	0	0	0	0	1	0	0	0	160	32	1.105786137	0.221157227	0	45	28.42857143	19.88179354	395.2857143	0	1	0	0	1
57764	443	6	306	1	1	6	6	6	6	6	0	6	6	6	0	39215.68627	6535.947712	306	0	306	306	0	0	0	0	0	0	0	0	0	0	0	0	0	0	20	20	3267.973856	3267.973856	6	6	6	0	0	1	0	0	0	0
57762	443	6	872	3	1	18	6	6	6	6	0	6	6	6	0	27522.93578	4587.155963	290.6666667	499.9863331	868	1	4	2	1.414213562	3	1	0	0	0	0	0	0	0	0	0	60	20	3440.366972	1146.788991	6	6	6	0	0	1	0	0	0	0
123	123	17	94224	1	1	48	48	48	48	48	0	48	48	48	0	1018.848701	21.2260146	94224	0	94224	94224	0	0	0	0	0	0	0	0	0	0	0	0	0	0	32	20	10.6130073	10.6130073	48	48	48	0	0	0	0	0	0	0
123	123	17	37212	1	1	48	48	48	48	48	0	48	48	48	0	2579.812964	53.74610341	37212	0	37212	37212	0	0	0	0	0	0	0	0	0	0	0	0	0	0	20	20	26.8730517	26.8730517	48	48	48	0	0	0	0	0	0	0
38355	80	6	116038005	18	15	870	1492	435	0	48.33333333	140.6706625	746	0	99.46666667	262.4918684	20.35539994	0.284389584	3626187.656	4779672.047	10000000	43	116000000	6825765	4640824.488	10100000	43	111000000	7918820	4230973.735	10100000	20228	0	0	0	0	584	488	0.155121591	0.129267993	0	746	69.47058824	200.5592537	40224.01426	0	0	0	1	0
40295	443	6	116228748	23	23	13003	5266	7148	0	565.3478261	1830.906075	1418	0	228.9565217	491.4855476	157.181423	0.395771277	2582861.067	4344708.556	10000000	1	116000000	5283124.909	4997665.197	10100000	1	111000000	5039225.591	5126339.432	10100000	3	0	0	0	0	744	744	0.197885638	0.197885638	0	7148	388.7021277	1323.029756	1750407.735	0	0	0	1	0
36114	443	6	115799649	23	21	2219	8433	613	0	96.47826087	209.745922	1418	0	401.5714286	581.9578654	91.98646189	0.379966609	2693015.093	4407113.443	10000000	3	116000000	5263620.409	5003526.688	10000000	3	111000000	5536054.95	5115743.733	10000000	4	0	0	0	0	744	680	0.198618909	0.1813477	0	1418	236.7111111	447.7327542	200464.6192	0	0	0	1	0
5733	53	17	207	2	2	94	220	47	47	47	0	110	110	110	0	1516908.213	19323.6715	69	118.6465339	206	0	0	0	0	0	0	1	1	0	1	1	0	0	0	0	64	64	9661.835749	9661.835749	47	110	72.2	34.50652112	1190.7	0	0	0	0	0
54010	53	17	319	2	2	82	176	41	41	41	0	88	88	88	0	808777.4295	12539.18495	106.3333333	143.6744004	270	1	1	1	0	1	1	48	48	0	48	48	0	0	0	0	64	64	6269.592476	6269.592476	41	88	59.8	25.7429602	662.7	0	0	0	0	0
45188	53	17	50937	2	2	94	220	47	47	47	0	110	110	110	0	6164.477688	78.52837819	16979	29365.1992	50887	1	1	1	0	1	1	49	49	0	49	49	0	0	0	0	64	64	39.2641891	39.2641891	47	110	72.2	34.50652112	1190.7	0	0	0	0	0
59737	53	17	254	2	2	94	220	47	47	47	0	110	110	110	0	1236220.472	15748.0315	84.66666667	144.9149176	252	1	1	1	0	1	1	1	1	0	1	1	0	0	0	0	64	64	7874.015748	7874.015748	47	110	72.2	34.50652112	1190.7	0	0	0	0	0
11408	53	17	50659	2	2	94	196	47	47	47	0	98	98	98	0	5724.550425	78.95931621	16886.33333	29241.92511	50652	3	3	3	0	3	3	4	4	0	4	4	0	0	0	0	64	64	39.47965811	39.47965811	47	98	67.4	27.93385043	780.3	0	0	0	0	0
23873	53	17	285	2	2	82	152	41	41	41	0	76	76	76	0	821052.6316	14035.08772	95	121.7045603	233	3	3	3	0	3	3	49	49	0	49	49	0	0	0	0	64	64	7017.54386	7017.54386	41	76	55	19.17028951	367.5	0	0	0	0	0
39941	53	17	255	2	2	94	196	47	47	47	0	98	98	98	0	1137254.902	15686.27451	85	63.22183167	158	48	49	49	0	49	49	48	48	0	48	48	0	0	0	0	64	64	7843.137255	7843.137255	47	98	67.4	27.93385043	780.3	0	0	0	0	0
21883	53	17	253	2	2	94	196	47	47	47	0	98	98	98	0	1146245.059	15810.27668	84.33333333	62.93117934	157	48	48	48	0	48	48	48	48	0	48	48	0	0	0	0	64	64	7905.13834	7905.13834	47	98	67.4	27.93385043	780.3	0	0	0	0	0
64008	53	17	101128	2	2	74	178	37	37	37	0	89	89	89	0	2491.891464	39.55383277	33709.33333	58382.81393	101124	1	1	1	0	1	1	3	3	0	3	3	0	0	0	0	64	40	19.77691638	19.77691638	37	89	57.8	28.48157299	811.2	0	0	0	0	0
27047	53	17	51047	2	2	74	154	37	37	37	0	77	77	77	0	4466.472075	78.35915921	17015.66667	29466.80304	51041	3	3	3	0	3	3	3	3	0	3	3	0	0	0	0	64	64	39.1795796	39.1795796	37	77	53	21.9089023	480	0	0	0	0	0
53527	443	6	271374	2	1	0	0	0	0	0	0	0	0	0	0	0	11.05485419	135687	191888.9814	271373	1	1	1	0	1	1	0	0	0	0	0	0	0	0	0	64	44	7.369902791	3.684951395	0	0	0	0	0	0	0	0	0	1
53528	443	6	269365	3	1	0	0	0	0	0	0	0	0	0	0	0	14.8497392	89788.33333	155513.6251	269360	1	5	2.5	2.121320344	4	1	0	0	0	0	0	0	0	0	0	96	44	11.1373044	3.7124348	0	0	0	0	0	0	0	0	0	1
53526	443	6	263653	2	1	0	0	0	0	0	0	0	0	0	0	0	11.37859232	131826.5	186429.41	263652	1	1	1	0	1	1	0	0	0	0	0	0	0	0	0	64	44	7.585728211	3.792864105	0	0	0	0	0	0	0	0	0	1
53524	443	6	269882	2	1	0	0	0	0	0	0	0	0	0	0	0	11.1159692	134941	190833.9781	269881	1	1	1	0	1	1	0	0	0	0	0	0	0	0	0	64	44	7.410646134	3.705323067	0	0	0	0	0	0	0	0	0	1
123	123	17	63021198	2	2	96	96	48	48	48	0	48	48	48	0	3.046593941	0.063470707	21000000	36300000	63000000	23401	63000000	63000000	0	63000000	63000000	63000000	63000000	0	63000000	63000000	0	0	0	0	64	64	0.031735354	0.031735354	48	48	48	0	0	0	0	0	0	0
61286	53	17	113789	2	2	64	252	32	32	32	0	126	126	126	0	2777.06984	35.15278278	37929.66667	65528.16685	113595	4	4	4	0	4	4	190	190	0	190	190	0	0	0	0	64	64	17.57639139	17.57639139	32	126	69.6	51.48592041	2650.8	0	0	0	0	0
53530	389	6	115791754	22	13	2986	6356	1305	0	135.7272727	379.2933507	2910	0	488.9230769	897.6077894	80.67932022	0.302266775	3405639.824	19900000	116000000	1	116000000	5513888.19	25300000	116000000	1	116000000	9649311.5	33400000	116000000	4	0	0	0	0	728	408	0.189996258	0.112270516	0	2910	259.5	627.4245999	393661.6286	0	0	0	1	0
53529	3268	6	115812212	22	13	2986	6356	1305	0	135.7272727	379.2933507	2910	0	488.9230769	897.6077894	80.66506838	0.30221338	3406241.529	19900000	116000000	3	116000000	5514863.619	25300000	116000000	3	116000000	9651012.083	33400000	116000000	3	0	0	0	0	728	408	0.189962696	0.112250684	0	2910	259.5	627.4245999	393661.6286	0	0	0	1	0
53531	443	6	29841695	15	11	1231	5451	677	0	82.06666667	179.9890737	1460	0	495.5454545	604.183145	223.9148949	0.871264183	1193667.8	5893651.375	29500000	1	29800000	2131549.643	7872445.676	29500000	1	342890	34289	71179.66874	228754	2	0	0	0	0	324	232	0.502652413	0.36861177	0	1460	247.4814815	449.4650128	202018.7977	0	0	0	1	0
61539	53	17	23537	1	1	45	61	45	45	45	0	61	61	61	0	4503.547606	84.97259634	23537	0	23537	23537	0	0	0	0	0	0	0	0	0	0	0	0	0	0	32	32	42.48629817	42.48629817	45	61	50.33333333	9.237604307	85.33333333	0	0	0	0	0
61522	53	17	24759	1	1	60	76	60	60	60	0	76	76	76	0	5492.952058	80.77870673	24759	0	24759	24759	0	0	0	0	0	0	0	0	0	0	0	0	0	0	20	32	40.38935337	40.38935337	60	76	65.33333333	9.237604307	85.33333333	0	0	0	0	0
61739	53	17	60609	1	1	54	110	54	54	54	0	110	110	110	0	2705.868765	32.99839958	60609	0	60609	60609	0	0	0	0	0	0	0	0	0	0	0	0	0	0	32	20	16.49919979	16.49919979	54	110	72.66666667	32.33161507	1045.333333	0	0	0	0	0
62293	53	17	23405	1	1	55	111	55	55	55	0	111	111	111	0	7092.501602	85.45182653	23405	0	23405	23405	0	0	0	0	0	0	0	0	0	0	0	0	0	0	32	32	42.72591327	42.72591327	55	111	73.66666667	32.33161507	1045.333333	0	0	0	0	0
62405	53	17	120792	1	1	48	100	48	48	48	0	100	100	100	0	1225.246705	16.55738791	120792	0	120792	120792	0	0	0	0	0	0	0	0	0	0	0	0	0	0	32	32	8.278693953	8.278693953	48	100	65.33333333	30.022214	901.3333333	0	0	0	0	0
61381	53	17	59914	1	1	48	103	48	48	48	0	103	103	103	0	2520.279067	33.38117969	59914	0	59914	59914	0	0	0	0	0	0	0	0	0	0	0	0	0	0	20	20	16.69058985	16.69058985	48	103	66.33333333	31.75426481	1008.333333	0	0	0	0	0
60109	53	17	76881	1	1	54	110	54	54	54	0	110	110	110	0	2133.166842	26.01422978	76881	0	76881	76881	0	0	0	0	0	0	0	0	0	0	0	0	0	0	20	32	13.00711489	13.00711489	54	110	72.66666667	32.33161507	1045.333333	0	0	0	0	0
62316	53	17	71933	1	1	52	101	52	52	52	0	101	101	101	0	2126.979272	27.80365062	71933	0	71933	71933	0	0	0	0	0	0	0	0	0	0	0	0	0	0	20	32	13.90182531	13.90182531	52	101	68.33333333	28.29016319	800.3333333	0	0	0	0	0
62049	53	17	77608	1	1	56	72	56	56	56	0	72	72	72	0	1649.314504	25.77053912	77608	0	77608	77608	0	0	0	0	0	0	0	0	0	0	0	0	0	0	20	32	12.88526956	12.88526956	56	72	61.33333333	9.237604307	85.33333333	0	0	0	0	0
60602	53	17	82493	1	1	59	75	59	59	59	0	75	75	75	0	1624.38025	24.24448135	82493	0	82493	82493	0	0	0	0	0	0	0	0	0	0	0	0	0	0	20	32	12.12224067	12.12224067	59	75	64.33333333	9.237604307	85.33333333	0	0	0	0	0
62501	53	17	225547	1	1	51	151	51	51	51	0	151	151	151	0	895.6004735	8.867331421	225547	0	225547	225547	0	0	0	0	0	0	0	0	0	0	0	0	0	0	20	20	4.43366571	4.43366571	51	151	84.33333333	57.73502692	3333.333333	0	0	0	0	0
62538	53	17	63195130	2	2	92	255	49	43	46	4.242640687	152	103	127.5	34.64823228	5.490929443	0.063296017	21100000	36200000	62800000	52256	62900000	62900000	0	62900000	62900000	63100000	63100000	0	63100000	63100000	0	0	0	0	52	40	0.031648008	0.031648008	43	152	78	48.45616576	2348	0	0	0	0	0
60047	53	17	60069	1	1	54	110	54	54	54	0	110	110	110	0	2730.193611	33.29504403	60069	0	60069	60069	0	0	0	0	0	0	0	0	0	0	0	0	0	0	20	32	16.64752202	16.64752202	54	110	72.66666667	32.33161507	1045.333333	0	0	0	0	0
62386	53	17	23604	1	1	43	75	43	43	43	0	75	75	75	0	4999.152686	84.73140146	23604	0	23604	23604	0	0	0	0	0	0	0	0	0	0	0	0	0	0	20	32	42.36570073	42.36570073	43	75	53.66666667	18.47520861	341.3333333	0	0	0	0	0
61867	53	17	23441	1	1	45	100	45	45	45	0	100	100	100	0	6185.742929	85.32059212	23441	0	23441	23441	0	0	0	0	0	0	0	0	0	0	0	0	0	0	32	20	42.66029606	42.66029606	45	100	63.33333333	31.75426481	1008.333333	0	0	0	0	0
60857	53	17	48481	1	1	40	107	40	40	40	0	107	107	107	0	3032.115674	41.25327448	48481	0	48481	48481	0	0	0	0	0	0	0	0	0	0	0	0	0	0	32	20	20.62663724	20.62663724	40	107	62.33333333	38.68246804	1496.333333	0	0	0	0	0
60094	53	17	71392	1	1	54	238	54	54	54	0	238	238	238	0	4090.094128	28.01434334	71392	0	71392	71392	0	0	0	0	0	0	0	0	0	0	0	0	0	0	32	20	14.00717167	14.00717167	54	238	115.3333333	106.2324495	11285.33333	0	0	0	0	0
60698	53	17	63041	1	1	65	124	65	65	65	0	124	124	124	0	2998.048889	31.72538507	63041	0	63041	63041	0	0	0	0	0	0	0	0	0	0	0	0	0	0	32	32	15.86269253	15.86269253	65	124	84.66666667	34.06366588	1160.333333	0	0	0	0	0
62132	53	17	136471	1	1	52	207	52	52	52	0	207	207	207	0	1897.839101	14.6551282	136471	0	136471	136471	0	0	0	0	0	0	0	0	0	0	0	0	0	0	20	32	7.327564098	7.327564098	52	207	103.6666667	89.48929172	8008.333333	0	0	0	0	0
61323	53	17	458	1	1	50	110	50	50	50	0	110	110	110	0	349344.9782	4366.812227	458	0	458	458	0	0	0	0	0	0	0	0	0	0	0	0	0	0	32	32	2183.406114	2183.406114	50	110	70	34.64101615	1200	0	0	0	0	0
60347	53	17	47962	1	1	46	105	46	46	46	0	105	105	105	0	3148.325758	41.69967891	47962	0	47962	47962	0	0	0	0	0	0	0	0	0	0	0	0	0	0	32	20	20.84983946	20.84983946	46	105	65.66666667	34.06366588	1160.333333	0	0	0	0	0
62077	53	17	23143	1	1	43	91	43	43	43	0	91	91	91	0	5790.087716	86.41921963	23143	0	23143	23143	0	0	0	0	0	0	0	0	0	0	0	0	0	0	32	32	43.20960982	43.20960982	43	91	59	27.71281292	768	0	0	0	0	0
62515	53	17	23424	1	1	49	177	49	49	49	0	177	177	177	0	9648.224044	85.38251366	23424	0	23424	23424	0	0	0	0	0	0	0	0	0	0	0	0	0	0	32	32	42.69125683	42.69125683	49	177	91.66666667	73.90083446	5461.333333	0	0	0	0	0
61475	53	17	49477	1	1	51	112	51	51	51	0	112	112	112	0	3294.460052	40.42282273	49477	0	49477	49477	0	0	0	0	0	0	0	0	0	0	0	0	0	0	20	20	20.21141136	20.21141136	51	112	71.33333333	35.21836642	1240.333333	0	0	0	0	0
62046	53	17	123543	1	1	51	296	51	51	51	0	296	296	296	0	2808.738658	16.18869543	123543	0	123543	123543	0	0	0	0	0	0	0	0	0	0	0	0	0	0	32	32	8.094347717	8.094347717	51	296	132.6666667	141.450816	20008.33333	0	0	0	0	0
61462	53	17	48750	1	1	43	130	43	43	43	0	130	130	130	0	3548.717949	41.02564103	48750	0	48750	48750	0	0	0	0	0	0	0	0	0	0	0	0	0	0	32	20	20.51282051	20.51282051	43	130	72	50.22947342	2523	0	0	0	0	0
62196	53	17	122269	1	1	38	119	38	38	38	0	119	119	119	0	1284.054012	16.35737595	122269	0	122269	122269	0	0	0	0	0	0	0	0	0	0	0	0	0	0	32	20	8.178687975	8.178687975	38	119	65	46.7653718	2187	0	0	0	0	0
61064	53	17	98492066	3	3	147	393	56	40	49	8.185352772	209	72	131	70.4485628	5.482675122	0.060918612	19700000	43400000	97300000	61471	98400000	49200000	68200000	97400000	1005851	98400000	49200000	68200000	97400000	987229	0	0	0	0	72	72	0.030459306	0.030459306	40	209	82.85714286	60.94923727	3714.809524	0	0	0	0	0
61663	53	17	23285	1	1	74	158	74	74	74	0	158	158	158	0	9963.495813	85.89220528	23285	0	23285	23285	0	0	0	0	0	0	0	0	0	0	0	0	0	0	20	20	42.94610264	42.94610264	74	158	102	48.49742261	2352	0	0	0	0	0
61801	53	17	23032	1	1	46	74	46	46	46	0	74	74	74	0	5210.142411	86.83570684	23032	0	23032	23032	0	0	0	0	0	0	0	0	0	0	0	0	0	0	32	32	43.41785342	43.41785342	46	74	55.33333333	16.16580754	261.3333333	0	0	0	0	0
60223	53	17	49777	1	1	78	162	78	78	78	0	162	162	162	0	4821.503907	40.17919923	49777	0	49777	49777	0	0	0	0	0	0	0	0	0	0	0	0	0	0	20	32	20.08959961	20.08959961	78	162	106	48.49742261	2352	0	0	0	0	0
62042	53	17	110695	1	1	48	140	48	48	48	0	140	140	140	0	1698.36036	18.0676634	110695	0	110695	110695	0	0	0	0	0	0	0	0	0	0	0	0	0	0	32	20	9.0338317	9.0338317	48	140	78.66666667	53.11622477	2821.333333	0	0	0	0	0
61859	53	17	47993	1	1	54	102	54	54	54	0	102	102	102	0	3250.474027	41.67274394	47993	0	47993	47993	0	0	0	0	0	0	0	0	0	0	0	0	0	0	20	20	20.83637197	20.83637197	54	102	70	27.71281292	768	0	0	0	0	0
62066	53	17	83410	1	1	40	56	40	40	40	0	56	56	56	0	1150.941134	23.97794029	83410	0	83410	83410	0	0	0	0	0	0	0	0	0	0	0	0	0	0	20	20	11.98897015	11.98897015	40	56	45.33333333	9.237604307	85.33333333	0	0	0	0	0
60550	53	17	23520	1	1	39	99	39	39	39	0	99	99	99	0	5867.346939	85.03401361	23520	0	23520	23520	0	0	0	0	0	0	0	0	0	0	0	0	0	0	20	20	42.5170068	42.5170068	39	99	59	34.64101615	1200	0	0	0	0	0
60779	53	17	23306	1	1	45	173	45	45	45	0	173	173	173	0	9353.814468	85.81481164	23306	0	23306	23306	0	0	0	0	0	0	0	0	0	0	0	0	0	0	20	20	42.90740582	42.90740582	45	173	87.66666667	73.90083446	5461.333333	0	0	0	0	0
60922	53	17	23689	1	1	51	67	51	51	51	0	67	67	67	0	4981.21491	84.42737135	23689	0	23689	23689	0	0	0	0	0	0	0	0	0	0	0	0	0	0	20	20	42.21368568	42.21368568	51	67	56.33333333	9.237604307	85.33333333	0	0	0	0	0
61921	53	17	6839562	2	2	119	264	61	58	59.5	2.121320344	139	125	132	9.899494937	55.99773787	0.584832771	2279854	3870959.823	6749583	23265	6816297	6816297	0	6816297	6816297	6772848	6772848	0	6772848	6772848	0	0	0	0	52	52	0.292416386	0.292416386	58	139	88.2	40.30756753	1624.7	0	0	0	0	0
62105	53	17	23457	1	1	46	62	46	46	46	0	62	62	62	0	4604.169331	85.26239502	23457	0	23457	23457	0	0	0	0	0	0	0	0	0	0	0	0	0	0	20	20	42.63119751	42.63119751	46	62	51.33333333	9.237604307	85.33333333	0	0	0	0	0
62186	53	17	25931	1	1	81	163	81	81	81	0	163	163	163	0	9409.586981	77.12776214	25931	0	25931	25931	0	0	0	0	0	0	0	0	0	0	0	0	0	0	32	20	38.56388107	38.56388107	81	163	108.3333333	47.34272207	2241.333333	0	0	0	0	0
62226	53	17	60440	1	1	51	67	51	51	51	0	67	67	67	0	1952.349437	33.09066843	60440	0	60440	60440	0	0	0	0	0	0	0	0	0	0	0	0	0	0	20	32	16.54533422	16.54533422	51	67	56.33333333	9.237604307	85.33333333	0	0	0	0	0
62301	53	17	46421	1	1	47	106	47	47	47	0	106	106	106	0	3295.922104	43.08394907	46421	0	46421	46421	0	0	0	0	0	0	0	0	0	0	0	0	0	0	20	20	21.54197454	21.54197454	47	106	66.66666667	34.06366588	1160.333333	0	0	0	0	0
62343	53	17	46385	1	1	49	148	49	49	49	0	148	148	148	0	4247.062628	43.11738709	46385	0	46385	46385	0	0	0	0	0	0	0	0	0	0	0	0	0	0	32	20	21.55869354	21.55869354	49	148	82	57.15767665	3267	0	0	0	0	0
61242	53	17	60198	1	1	51	112	51	51	51	0	112	112	112	0	2707.731154	33.22369514	60198	0	60198	60198	0	0	0	0	0	0	0	0	0	0	0	0	0	0	20	20	16.61184757	16.61184757	51	112	71.33333333	35.21836642	1240.333333	0	0	0	0	0
60788	53	17	92446	1	1	56	204	56	56	56	0	204	204	204	0	2812.452675	21.63425135	92446	0	92446	92446	0	0	0	0	0	0	0	0	0	0	0	0	0	0	32	20	10.81712567	10.81712567	56	204	105.3333333	85.44783984	7301.333333	0	0	0	0	0
61558	53	17	23922	1	1	56	120	56	56	56	0	120	120	120	0	7357.244378	83.60504975	23922	0	23922	23922	0	0	0	0	0	0	0	0	0	0	0	0	0	0	20	20	41.80252487	41.80252487	56	120	77.33333333	36.95041723	1365.333333	0	0	0	0	0
60947	53	17	23345	1	1	66	122	66	66	66	0	122	122	122	0	8053.116299	85.67144999	23345	0	23345	23345	0	0	0	0	0	0	0	0	0	0	0	0	0	0	20	20	42.83572499	42.83572499	66	122	84.66666667	32.33161507	1045.333333	0	0	0	0	0
61157	53	17	23762	1	1	47	131	47	47	47	0	131	131	131	0	7490.95194	84.16799933	23762	0	23762	23762	0	0	0	0	0	0	0	0	0	0	0	0	0	0	20	20	42.08399966	42.08399966	47	131	75	48.49742261	2352	0	0	0	0	0
61421	53	17	60370	1	1	52	68	52	52	52	0	68	68	68	0	1987.742256	33.1290376	60370	0	60370	60370	0	0	0	0	0	0	0	0	0	0	0	0	0	0	20	20	16.5645188	16.5645188	52	68	57.33333333	9.237604307	85.33333333	0	0	0	0	0
62148	53	17	16877560	2	2	102	323	52	50	51	1.414213562	255	68	161.5	132.2289681	25.18136508	0.237001083	5625853.333	9643311.361	16800000	46619	16800000	16800000	0	16800000	16800000	16800000	16800000	0	16800000	16800000	0	0	0	0	40	52	0.118500542	0.118500542	50	255	95	89.76079322	8057	0	0	0	0	0
60722	53	17	30793	1	1	48	105	48	48	48	0	105	105	105	0	4968.661709	64.94982626	30793	0	30793	30793	0	0	0	0	0	0	0	0	0	0	0	0	0	0	20	20	32.47491313	32.47491313	48	105	67	32.90896534	1083	0	0	0	0	0
62325	53	17	50907205	3	3	168	455	58	54	56	2	272	74	151.6666667	105.6708727	12.23795335	0.117861509	10200000	20400000	46500000	24878	50700000	25400000	29900000	46500000	4253063	50900000	25400000	30000000	46600000	4229959	0	0	0	0	84	72	0.058930754	0.058930754	54	272	97.28571429	79.44539904	6311.571429	0	0	0	0	0
60516	53	17	76320	1	1	48	64	48	48	48	0	64	64	64	0	1467.505241	26.20545073	76320	0	76320	76320	0	0	0	0	0	0	0	0	0	0	0	0	0	0	20	20	13.10272537	13.10272537	48	64	53.33333333	9.237604307	85.33333333	0	0	0	0	0
60243	53	17	60992	1	1	58	124	58	58	58	0	124	124	124	0	2983.997901	32.79118573	60992	0	60992	60992	0	0	0	0	0	0	0	0	0	0	0	0	0	0	20	20	16.39559286	16.39559286	58	124	80	38.10511777	1452	0	0	0	0	0
60835	53	17	48338	1	1	38	106	38	38	38	0	106	106	106	0	2979.022715	41.37531549	48338	0	48338	48338	0	0	0	0	0	0	0	0	0	0	0	0	0	0	32	20	20.68765774	20.68765774	38	106	60.66666667	39.2598183	1541.333333	0	0	0	0	0
61415	53	17	5254984	2	2	120	309	63	57	60	4.242640687	191	118	154.5	51.61879503	81.63678519	0.761182146	1751661.333	2919640.963	5122615	23677	5146292	5146292	0	5146292	5146292	5231307	5231307	0	5231307	5231307	0	0	0	0	52	52	0.380591073	0.380591073	57	191	97.2	58.37979102	3408.2	0	0	0	0	0
60729	53	17	23563	1	1	47	63	47	47	47	0	63	63	63	0	4668.33595	84.87883546	23563	0	23563	23563	0	0	0	0	0	0	0	0	0	0	0	0	0	0	20	20	42.43941773	42.43941773	47	63	52.33333333	9.237604307	85.33333333	0	0	0	0	0
62052	53	17	48951	1	1	56	117	56	56	56	0	117	117	117	0	3534.146391	40.85718371	48951	0	48951	48951	0	0	0	0	0	0	0	0	0	0	0	0	0	0	20	32	20.42859186	20.42859186	56	117	76.33333333	35.21836642	1240.333333	0	0	0	0	0
61560	53	17	139895	1	1	60	231	60	60	60	0	231	231	231	0	2080.131527	14.29643661	139895	0	139895	139895	0	0	0	0	0	0	0	0	0	0	0	0	0	0	20	20	7.148218307	7.148218307	60	231	117	98.72689603	9747	0	0	0	0	0
61397	53	17	50361	1	1	62	90	62	62	62	0	90	90	90	0	3018.208534	39.71327019	50361	0	50361	50361	0	0	0	0	0	0	0	0	0	0	0	0	0	0	32	20	19.85663509	19.85663509	62	90	71.33333333	16.16580754	261.3333333	0	0	0	0	0
60712	53	17	95459	1	1	43	147	43	43	43	0	147	147	147	0	1990.383306	20.95140322	95459	0	95459	95459	0	0	0	0	0	0	0	0	0	0	0	0	0	0	20	20	10.47570161	10.47570161	43	147	77.66666667	60.044428	3605.333333	0	0	0	0	0
61100	53	17	28722	1	1	45	61	45	45	45	0	61	61	61	0	3690.550797	69.63303391	28722	0	28722	28722	0	0	0	0	0	0	0	0	0	0	0	0	0	0	20	20	34.81651696	34.81651696	45	61	50.33333333	9.237604307	85.33333333	0	0	0	0	0
60822	53	17	23215	1	1	47	63	47	47	47	0	63	63	63	0	4738.315744	86.15119535	23215	0	23215	23215	0	0	0	0	0	0	0	0	0	0	0	0	0	0	20	20	43.07559767	43.07559767	47	63	52.33333333	9.237604307	85.33333333	0	0	0	0	0
60826	53	17	23414	1	1	53	128	53	53	53	0	128	128	128	0	7730.417699	85.4189801	23414	0	23414	23414	0	0	0	0	0	0	0	0	0	0	0	0	0	0	20	32	42.70949005	42.70949005	53	128	78	43.30127019	1875	0	0	0	0	0
60885	53	17	31040	1	1	45	129	45	45	45	0	129	129	129	0	5605.670103	64.43298969	31040	0	31040	31040	0	0	0	0	0	0	0	0	0	0	0	0	0	0	20	20	32.21649485	32.21649485	45	129	73	48.49742261	2352	0	0	0	0	0
62420	53	17	23422	1	1	57	121	57	57	57	0	121	121	121	0	7599.692597	85.38980446	23422	0	23422	23422	0	0	0	0	0	0	0	0	0	0	0	0	0	0	32	20	42.69490223	42.69490223	57	121	78.33333333	36.95041723	1365.333333	0	0	0	0	0
62406	53	17	54912722	2	2	89	302	47	42	44.5	3.535533906	175	127	151	33.9411255	7.120390062	0.072842865	18300000	31600000	54800000	23570	54900000	54900000	0	54900000	54900000	54900000	54900000	0	54900000	54900000	0	0	0	0	60	72	0.036421433	0.036421433	42	175	86.6	61.22336155	3748.3	0	0	0	0	0
61652	53	17	2791073	2	2	97	286	55	42	48.5	9.192388155	170	116	143	38.18376618	137.2232113	1.433140588	930357.6667	1516951.367	2681966	48024	2743049	2743049	0	2743049	2743049	2729990	2729990	0	2729990	2729990	0	0	0	0	52	52	0.716570294	0.716570294	42	170	85	56.5331761	3196	0	0	0	0	0
61047	53	17	23420	1	1	46	90	46	46	46	0	90	90	90	0	5807.002562	85.3970965	23420	0	23420	23420	0	0	0	0	0	0	0	0	0	0	0	0	0	0	20	32	42.69854825	42.69854825	46	90	60.66666667	25.40341184	645.3333333	0	0	0	0	0
60664	53	17	70539703	2	2	113	247	58	55	56.5	2.121320344	136	111	123.5	17.67766953	5.103508871	0.056705654	23500000	40700000	70500000	23676	70500000	70500000	0	70500000	70500000	70500000	70500000	0	70500000	70500000	0	0	0	0	52	40	0.028352827	0.028352827	55	136	83.6	37.50066666	1406.3	0	0	0	0	0
60081	53	17	23406	1	1	53	117	53	53	53	0	117	117	117	0	7263.094933	85.44817568	23406	0	23406	23406	0	0	0	0	0	0	0	0	0	0	0	0	0	0	20	20	42.72408784	42.72408784	53	117	74.33333333	36.95041723	1365.333333	0	0	0	0	0
61296	53	17	70367096	2	2	115	212	66	49	57.5	12.02081528	114	98	106	11.3137085	4.647058335	0.05684475	23500000	40600000	70300000	23466	70300000	70300000	0	70300000	70300000	70300000	70300000	0	70300000	70300000	0	0	0	0	52	40	0.028422375	0.028422375	49	114	78.6	26.56689669	705.8	0	0	0	0	0
61182	53	17	23529	1	1	58	139	58	58	58	0	139	139	139	0	8372.646521	85.00148753	23529	0	23529	23529	0	0	0	0	0	0	0	0	0	0	0	0	0	0	20	20	42.50074376	42.50074376	58	139	85	46.7653718	2187	0	0	0	0	0
62092	53	17	86782656	2	2	86	200	45	41	43	2.828427125	105	95	100	7.071067812	3.295589386	0.046092159	28900000	50000000	86600000	25100	86800000	86800000	0	86800000	86800000	86700000	86700000	0	86700000	86700000	0	0	0	0	64	52	0.02304608	0.02304608	41	105	66.2	31.09983923	967.2	0	0	0	0	0
60179	53	17	23646	1	1	61	139	61	61	61	0	139	139	139	0	8458.090163	84.58090163	23646	0	23646	23646	0	0	0	0	0	0	0	0	0	0	0	0	0	0	20	20	42.29045082	42.29045082	61	139	87	45.033321	2028	0	0	0	0	0
62094	53	17	23845	1	1	55	116	55	55	55	0	116	116	116	0	7171.314741	83.87502621	23845	0	23845	23845	0	0	0	0	0	0	0	0	0	0	0	0	0	0	20	20	41.93751311	41.93751311	55	116	75.33333333	35.21836642	1240.333333	0	0	0	0	0
60532	53	17	64313	1	1	57	144	57	57	57	0	144	144	144	0	3125.340133	31.09791178	64313	0	64313	64313	0	0	0	0	0	0	0	0	0	0	0	0	0	0	32	20	15.54895589	15.54895589	57	144	86	50.22947342	2523	0	0	0	0	0
61393	53	17	168963	1	1	44	60	44	44	44	0	60	60	60	0	615.5193741	11.83691104	168963	0	168963	168963	0	0	0	0	0	0	0	0	0	0	0	0	0	0	20	32	5.91845552	5.91845552	44	60	49.33333333	9.237604307	85.33333333	0	0	0	0	0
62333	53	17	23634	1	1	75	157	75	75	75	0	157	157	157	0	9816.366252	84.623847	23634	0	23634	23634	0	0	0	0	0	0	0	0	0	0	0	0	0	0	20	20	42.3119235	42.3119235	75	157	102.3333333	47.34272207	2241.333333	0	0	0	0	0
61144	53	17	81910	1	1	42	98	42	42	42	0	98	98	98	0	1709.193017	24.4170431	81910	0	81910	81910	0	0	0	0	0	0	0	0	0	0	0	0	0	0	20	20	12.20852155	12.20852155	42	98	60.66666667	32.33161507	1045.333333	0	0	0	0	0
61154	53	17	47543	1	1	47	75	47	47	47	0	75	75	75	0	2566.098059	42.06718129	47543	0	47543	47543	0	0	0	0	0	0	0	0	0	0	0	0	0	0	20	20	21.03359064	21.03359064	47	75	56.33333333	16.16580754	261.3333333	0	0	0	0	0
60888	53	17	47785	1	1	48	113	48	48	48	0	113	113	113	0	3369.258135	41.85413833	47785	0	47785	47785	0	0	0	0	0	0	0	0	0	0	0	0	0	0	20	20	20.92706916	20.92706916	48	113	69.66666667	37.5277675	1408.333333	0	0	0	0	0
61002	53	17	128956	1	1	46	216	46	46	46	0	216	216	216	0	2031.700735	15.50916592	128956	0	128956	128956	0	0	0	0	0	0	0	0	0	0	0	0	0	0	32	20	7.754582959	7.754582959	46	216	102.6666667	98.14954576	9633.333333	0	0	0	0	0
61223	53	17	48326	1	1	44	102	44	44	44	0	102	102	102	0	3021.148036	41.38558954	48326	0	48326	48326	0	0	0	0	0	0	0	0	0	0	0	0	0	0	32	20	20.69279477	20.69279477	44	102	63.33333333	33.48631561	1121.333333	0	0	0	0	0
60703	53	17	62867219	2	2	111	278	59	52	55.5	4.949747468	154	124	139	21.21320344	6.18764447	0.063626164	21000000	36100000	62600000	48010	62800000	62800000	0	62800000	62800000	62700000	62700000	0	62700000	62700000	0	0	0	0	40	52	0.031813082	0.031813082	52	154	88.2	47.6571086	2271.2	0	0	0	0	0
62174	53	17	566	1	1	55	71	55	55	55	0	71	71	71	0	222614.841	3533.568905	566	0	566	566	0	0	0	0	0	0	0	0	0	0	0	0	0	0	20	20	1766.784452	1766.784452	55	71	60.33333333	9.237604307	85.33333333	0	0	0	0	0
61832	53	17	23461	1	1	47	91	47	47	47	0	91	91	91	0	5882.102212	85.24785815	23461	0	23461	23461	0	0	0	0	0	0	0	0	0	0	0	0	0	0	20	20	42.62392907	42.62392907	47	91	61.66666667	25.40341184	645.3333333	0	0	0	0	0
61762	53	17	279986	1	1	48	219	48	48	48	0	219	219	219	0	953.6191095	7.143214304	279986	0	279986	279986	0	0	0	0	0	0	0	0	0	0	0	0	0	0	32	20	3.571607152	3.571607152	48	219	105	98.72689603	9747	0	0	0	0	0
61984	53	17	62233	1	1	58	138	58	58	58	0	138	138	138	0	3149.454469	32.13729051	62233	0	62233	62233	0	0	0	0	0	0	0	0	0	0	0	0	0	0	20	40	16.06864525	16.06864525	58	138	84.66666667	46.18802154	2133.333333	0	0	0	0	0
60807	53	17	60122	1	1	55	111	55	55	55	0	111	111	111	0	2761.052527	33.26569309	60122	0	60122	60122	0	0	0	0	0	0	0	0	0	0	0	0	0	0	20	20	16.63284655	16.63284655	55	111	73.66666667	32.33161507	1045.333333	0	0	0	0	0
60232	53	17	61215	1	1	58	139	58	58	58	0	139	139	139	0	3218.165482	32.67173078	61215	0	61215	61215	0	0	0	0	0	0	0	0	0	0	0	0	0	0	20	20	16.33586539	16.33586539	58	139	85	46.7653718	2187	0	0	0	0	0
62233	53	17	58147679	2	2	93	283	49	44	46.5	3.535533906	152	131	141.5	14.8492424	6.466294209	0.068790364	19400000	33300000	57800000	23444	57800000	57800000	0	57800000	57800000	58100000	58100000	0	58100000	58100000	0	0	0	0	52	40	0.034395182	0.034395182	44	152	84	53.05186142	2814.5	0	0	0	0	0
61733	53	17	153357	1	1	42	213	42	42	42	0	213	213	213	0	1662.786831	13.04146534	153357	0	153357	153357	0	0	0	0	0	0	0	0	0	0	0	0	0	0	20	20	6.52073267	6.52073267	42	213	99	98.72689603	9747	0	0	0	0	0
61233	53	17	168759	1	1	54	70	54	54	54	0	70	70	70	0	734.7756268	11.85121979	168759	0	168759	168759	0	0	0	0	0	0	0	0	0	0	0	0	0	0	20	20	5.925609893	5.925609893	54	70	59.33333333	9.237604307	85.33333333	0	0	0	0	0
60903	53	17	9740076	2	2	100	197	58	42	50	11.3137085	139	58	98.5	57.27564928	30.49257521	0.410674414	3246692	5515382.871	9615286	48040	9692036	9692036	0	9692036	9692036	9663326	9663326	0	9663326	9663326	0	0	0	0	52	40	0.205337207	0.205337207	42	139	71	38.63935817	1493	0	0	0	0	0
61054	53	17	153871	1	1	45	216	45	45	45	0	216	216	216	0	1696.226059	12.99790084	153871	0	153871	153871	0	0	0	0	0	0	0	0	0	0	0	0	0	0	20	32	6.49895042	6.49895042	45	216	102	98.72689603	9747	0	0	0	0	0
60367	53	17	46556	1	1	46	102	46	46	46	0	102	102	102	0	3178.967265	42.9590171	46556	0	46556	46556	0	0	0	0	0	0	0	0	0	0	0	0	0	0	20	32	21.47950855	21.47950855	46	102	64.66666667	32.33161507	1045.333333	0	0	0	0	0
60296	53	17	60516	1	1	44	92	44	44	44	0	92	92	92	0	2247.339547	33.04911098	60516	0	60516	60516	0	0	0	0	0	0	0	0	0	0	0	0	0	0	20	32	16.52455549	16.52455549	44	92	60	27.71281292	768	0	0	0	0	0
62311	53	17	76755	1	1	58	139	58	58	58	0	139	139	139	0	2566.608039	26.0569344	76755	0	76755	76755	0	0	0	0	0	0	0	0	0	0	0	0	0	0	32	20	13.0284672	13.0284672	58	139	85	46.7653718	2187	0	0	0	0	0
61151	53	17	48835	1	1	54	110	54	54	54	0	110	110	110	0	3358.247159	40.95423364	48835	0	48835	48835	0	0	0	0	0	0	0	0	0	0	0	0	0	0	20	20	20.47711682	20.47711682	54	110	72.66666667	32.33161507	1045.333333	0	0	0	0	0
62075	53	17	405	1	1	55	111	55	55	55	0	111	111	111	0	409876.5432	4938.271605	405	0	405	405	0	0	0	0	0	0	0	0	0	0	0	0	0	0	32	32	2469.135802	2469.135802	55	111	73.66666667	32.33161507	1045.333333	0	0	0	0	0
61015	53	17	491	1	1	64	117	64	64	64	0	117	117	117	0	368635.4379	4073.319756	491	0	491	491	0	0	0	0	0	0	0	0	0	0	0	0	0	0	32	32	2036.659878	2036.659878	64	117	81.66666667	30.59956427	936.3333333	0	0	0	0	0
62327	53	17	109665	1	1	41	143	41	41	41	0	143	143	143	0	1677.837049	18.23735923	109665	0	109665	109665	0	0	0	0	0	0	0	0	0	0	0	0	0	0	32	40	9.118679615	9.118679615	41	143	75	58.88972746	3468	0	0	0	0	0
60653	53	17	25309	1	1	54	121	54	54	54	0	121	121	121	0	6914.536331	79.02327235	25309	0	25309	25309	0	0	0	0	0	0	0	0	0	0	0	0	0	0	32	32	39.51163618	39.51163618	54	121	76.33333333	38.68246804	1496.333333	0	0	0	0	0
60579	53	17	50906	1	1	55	83	55	55	55	0	83	83	83	0	2710.878875	39.28809963	50906	0	50906	50906	0	0	0	0	0	0	0	0	0	0	0	0	0	0	20	32	19.64404982	19.64404982	55	83	64.33333333	16.16580754	261.3333333	0	0	0	0	0
60406	53	17	163477	1	1	43	108	43	43	43	0	108	108	108	0	923.6773369	12.23413691	163477	0	163477	163477	0	0	0	0	0	0	0	0	0	0	0	0	0	0	32	32	6.117068456	6.117068456	43	108	64.66666667	37.5277675	1408.333333	0	0	0	0	0
62350	53	17	61496	1	1	50	66	50	50	50	0	66	66	66	0	1886.301548	32.52244048	61496	0	61496	61496	0	0	0	0	0	0	0	0	0	0	0	0	0	0	32	32	16.26122024	16.26122024	50	66	55.33333333	9.237604307	85.33333333	0	0	0	0	0
61754	53	17	47682	1	1	43	59	43	43	43	0	59	59	59	0	2139.172015	41.94454931	47682	0	47682	47682	0	0	0	0	0	0	0	0	0	0	0	0	0	0	32	32	20.97227465	20.97227465	43	59	48.33333333	9.237604307	85.33333333	0	0	0	0	0
60051	53	17	50483	1	1	56	72	56	56	56	0	72	72	72	0	2535.507002	39.61729691	50483	0	50483	50483	0	0	0	0	0	0	0	0	0	0	0	0	0	0	20	32	19.80864846	19.80864846	56	72	61.33333333	9.237604307	85.33333333	0	0	0	0	0
60848	53	17	59986	1	1	52	80	52	52	52	0	80	80	80	0	2200.513453	33.34111293	59986	0	59986	59986	0	0	0	0	0	0	0	0	0	0	0	0	0	0	32	20	16.67055646	16.67055646	52	80	61.33333333	16.16580754	261.3333333	0	0	0	0	0
61855	53	17	69489	1	1	54	155	54	54	54	0	155	155	155	0	3007.670279	28.78153377	69489	0	69489	69489	0	0	0	0	0	0	0	0	0	0	0	0	0	0	32	32	14.39076688	14.39076688	54	155	87.66666667	58.31237719	3400.333333	0	0	0	0	0
60074	53	17	60216	1	1	50	78	50	50	50	0	78	78	78	0	2125.680882	33.21376378	60216	0	60216	60216	0	0	0	0	0	0	0	0	0	0	0	0	0	0	32	32	16.60688189	16.60688189	50	78	59.33333333	16.16580754	261.3333333	0	0	0	0	0
60492	53	17	48175	1	1	82	166	82	82	82	0	166	166	166	0	5147.898287	41.51530877	48175	0	48175	48175	0	0	0	0	0	0	0	0	0	0	0	0	0	0	32	32	20.75765439	20.75765439	82	166	110	48.49742261	2352	0	0	0	0	0
62459	53	17	48180	1	1	51	112	51	51	51	0	112	112	112	0	3383.146534	41.51100042	48180	0	48180	48180	0	0	0	0	0	0	0	0	0	0	0	0	0	0	32	32	20.75550021	20.75550021	51	112	71.33333333	35.21836642	1240.333333	0	0	0	0	0
62349	53	17	61544	1	1	53	102	53	53	53	0	102	102	102	0	2518.523333	32.49707526	61544	0	61544	61544	0	0	0	0	0	0	0	0	0	0	0	0	0	0	20	20	16.24853763	16.24853763	53	102	69.33333333	28.29016319	800.3333333	0	0	0	0	0
61862	53	17	58876	1	1	45	126	45	45	45	0	126	126	126	0	2904.409267	33.96969903	58876	0	58876	58876	0	0	0	0	0	0	0	0	0	0	0	0	0	0	20	20	16.98484951	16.98484951	45	126	72	46.7653718	2187	0	0	0	0	0
61247	53	17	60270	1	1	48	111	48	48	48	0	111	111	111	0	2638.128422	33.18400531	60270	0	60270	60270	0	0	0	0	0	0	0	0	0	0	0	0	0	0	20	20	16.59200265	16.59200265	48	111	69	36.37306696	1323	0	0	0	0	0
60837	53	17	60287	1	1	48	111	48	48	48	0	111	111	111	0	2637.384511	33.17464793	60287	0	60287	60287	0	0	0	0	0	0	0	0	0	0	0	0	0	0	20	20	16.58732397	16.58732397	48	111	69	36.37306696	1323	0	0	0	0	0
61029	53	17	93196139	2	2	104	219	56	48	52	5.656854249	120	99	109.5	14.8492424	3.465808814	0.042920233	31100000	53700000	93100000	23524	93200000	93200000	0	93200000	93200000	93100000	93100000	0	93100000	93100000	0	0	0	0	52	52	0.021460116	0.021460116	48	120	74.2	33.22950496	1104.2	0	0	0	0	0
62136	53	17	23574	1	1	64	117	64	64	64	0	117	117	117	0	7677.950284	84.83922966	23574	0	23574	23574	0	0	0	0	0	0	0	0	0	0	0	0	0	0	20	20	42.41961483	42.41961483	64	117	81.66666667	30.59956427	936.3333333	0	0	0	0	0
62135	53	17	23589	1	1	55	111	55	55	55	0	111	111	111	0	7037.178346	84.78528128	23589	0	23589	23589	0	0	0	0	0	0	0	0	0	0	0	0	0	0	20	20	42.39264064	42.39264064	55	111	73.66666667	32.33161507	1045.333333	0	0	0	0	0
60456	53	17	23753	1	1	61	122	61	61	61	0	122	122	122	0	7704.289984	84.19989054	23753	0	23753	23753	0	0	0	0	0	0	0	0	0	0	0	0	0	0	20	20	42.09994527	42.09994527	61	122	81.33333333	35.21836642	1240.333333	0	0	0	0	0
60183	53	17	182832	1	1	45	118	45	45	45	0	118	118	118	0	891.5288352	10.93900411	182832	0	182832	182832	0	0	0	0	0	0	0	0	0	0	0	0	0	0	20	20	5.469502057	5.469502057	45	118	69.33333333	42.14656965	1776.333333	0	0	0	0	0
61685	53	17	23595	1	1	77	159	77	77	77	0	159	159	159	0	10002.11909	84.76372113	23595	0	23595	23595	0	0	0	0	0	0	0	0	0	0	0	0	0	0	20	20	42.38186056	42.38186056	77	159	104.3333333	47.34272207	2241.333333	0	0	0	0	0
61592	53	17	24134	1	1	51	112	51	51	51	0	112	112	112	0	6753.957073	82.87063893	24134	0	24134	24134	0	0	0	0	0	0	0	0	0	0	0	0	0	0	32	20	41.43531947	41.43531947	51	112	71.33333333	35.21836642	1240.333333	0	0	0	0	0
61465	53	17	23875	1	1	51	223	51	51	51	0	223	223	223	0	11476.43979	83.76963351	23875	0	23875	23875	0	0	0	0	0	0	0	0	0	0	0	0	0	0	32	20	41.88481675	41.88481675	51	223	108.3333333	99.3042463	9861.333333	0	0	0	0	0
60318	53	17	46720	1	1	45	240	45	45	45	0	240	240	240	0	6100.171233	42.80821918	46720	0	46720	46720	0	0	0	0	0	0	0	0	0	0	0	0	0	0	32	32	21.40410959	21.40410959	45	240	110	112.5833025	12675	0	0	0	0	0
62146	53	17	23194	1	1	45	123	45	45	45	0	123	123	123	0	7243.252565	86.22919721	23194	0	23194	23194	0	0	0	0	0	0	0	0	0	0	0	0	0	0	32	20	43.1145986	43.1145986	45	123	71	45.033321	2028	0	0	0	0	0
60930	53	17	45669072	2	2	96	240	50	46	48	2.828427125	174	66	120	76.36753237	7.357276715	0.087586628	15200000	26200000	45400000	23704	45600000	45600000	0	45600000	45600000	45400000	45400000	0	45400000	45400000	0	0	0	0	72	52	0.043793314	0.043793314	46	174	77.2	54.65528337	2987.2	0	0	0	0	0
61819	53	17	23853	1	1	45	61	45	45	45	0	61	61	61	0	4443.885465	83.84689557	23853	0	23853	23853	0	0	0	0	0	0	0	0	0	0	0	0	0	0	40	32	41.92344778	41.92344778	45	61	50.33333333	9.237604307	85.33333333	0	0	0	0	0
61237	53	17	75309	1	1	84	168	84	84	84	0	168	168	168	0	3346.2136	26.55725079	75309	0	75309	75309	0	0	0	0	0	0	0	0	0	0	0	0	0	0	32	32	13.2786254	13.2786254	84	168	112	48.49742261	2352	0	0	0	0	0
60076	53	17	24108	1	1	45	109	45	45	45	0	109	109	109	0	6387.921022	82.96001327	24108	0	24108	24108	0	0	0	0	0	0	0	0	0	0	0	0	0	0	40	32	41.48000664	41.48000664	45	109	66.33333333	36.95041723	1365.333333	0	0	0	0	0
61318	53	17	59827	1	1	56	84	56	56	56	0	84	84	84	0	2340.080566	33.42972237	59827	0	59827	59827	0	0	0	0	0	0	0	0	0	0	0	0	0	0	32	32	16.71486118	16.71486118	56	84	65.33333333	16.16580754	261.3333333	0	0	0	0	0
60791	53	17	23981	1	1	56	72	56	56	56	0	72	72	72	0	5337.558901	83.39935782	23981	0	23981	23981	0	0	0	0	0	0	0	0	0	0	0	0	0	0	32	20	41.69967891	41.69967891	56	72	61.33333333	9.237604307	85.33333333	0	0	0	0	0
62413	53	17	679	1	1	50	115	50	50	50	0	115	115	115	0	243004.4183	2945.5081	679	0	679	679	0	0	0	0	0	0	0	0	0	0	0	0	0	0	20	20	1472.75405	1472.75405	50	115	71.66666667	37.5277675	1408.333333	0	0	0	0	0
60096	53	17	23183	1	1	46	124	46	46	46	0	124	124	124	0	7332.959496	86.27011172	23183	0	23183	23183	0	0	0	0	0	0	0	0	0	0	0	0	0	0	20	32	43.13505586	43.13505586	46	124	72	45.033321	2028	0	0	0	0	0
60487	53	17	49577793	2	2	104	176	53	51	52	1.414213562	109	67	88	29.69848481	5.647689884	0.080681284	16500000	28500000	49500000	59911	49500000	49500000	0	49500000	49500000	49500000	49500000	0	49500000	49500000	0	0	0	0	80	64	0.040340642	0.040340642	51	109	66.2	24.84351022	617.2	0	0	0	0	0
60291	53	17	46296	1	1	46	233	46	46	46	0	233	233	233	0	6026.438569	43.20027648	46296	0	46296	46296	0	0	0	0	0	0	0	0	0	0	0	0	0	0	32	32	21.60013824	21.60013824	46	233	108.3333333	107.9645003	11656.33333	0	0	0	0	0
60607	53	17	59612	1	1	46	142	46	46	46	0	142	142	142	0	3153.727437	33.55029189	59612	0	59612	59612	0	0	0	0	0	0	0	0	0	0	0	0	0	0	32	32	16.77514594	16.77514594	46	142	78	55.42562584	3072	0	0	0	0	0
60577	53	17	23502	1	1	52	68	52	52	52	0	68	68	68	0	5105.94843	85.0991405	23502	0	23502	23502	0	0	0	0	0	0	0	0	0	0	0	0	0	0	32	32	42.54957025	42.54957025	52	68	57.33333333	9.237604307	85.33333333	0	0	0	0	0
62476	53	17	49306	1	1	50	91	50	50	50	0	91	91	91	0	2859.692532	40.56301464	49306	0	49306	49306	0	0	0	0	0	0	0	0	0	0	0	0	0	0	20	20	20.28150732	20.28150732	50	91	63.66666667	23.67136104	560.3333333	0	0	0	0	0
62466	53	17	47466	1	1	46	130	46	46	46	0	130	130	130	0	3707.917246	42.13542325	47466	0	47466	47466	0	0	0	0	0	0	0	0	0	0	0	0	0	0	20	32	21.06771163	21.06771163	46	130	74	48.49742261	2352	0	0	0	0	0
60366	53	17	23365	1	1	39	117	39	39	39	0	117	117	117	0	6676.653114	85.59811684	23365	0	23365	23365	0	0	0	0	0	0	0	0	0	0	0	0	0	0	20	20	42.79905842	42.79905842	39	117	65	45.033321	2028	0	0	0	0	0
60628	53	17	23184	1	1	52	117	52	52	52	0	117	117	117	0	7289.510007	86.26639061	23184	0	23184	23184	0	0	0	0	0	0	0	0	0	0	0	0	0	0	32	20	43.13319531	43.13319531	52	117	73.66666667	37.5277675	1408.333333	0	0	0	0	0
61523	53	17	47593	1	1	46	94	46	46	46	0	94	94	94	0	2941.60906	42.02298657	47593	0	47593	47593	0	0	0	0	0	0	0	0	0	0	0	0	0	0	20	20	21.01149329	21.01149329	46	94	62	27.71281292	768	0	0	0	0	0
61122	53	17	100696	1	1	56	174	56	56	56	0	174	174	174	0	2284.102646	19.86176214	100696	0	100696	100696	0	0	0	0	0	0	0	0	0	0	0	0	0	0	20	32	9.930881068	9.930881068	56	174	95.33333333	68.12733176	4641.333333	0	0	0	0	0
61356	53	17	23539	1	1	39	167	39	39	39	0	167	167	167	0	8751.433791	84.96537661	23539	0	23539	23539	0	0	0	0	0	0	0	0	0	0	0	0	0	0	20	32	42.4826883	42.4826883	39	167	81.66666667	73.90083446	5461.333333	0	0	0	0	0
62158	53	17	80761879	2	2	111	195	62	49	55.5	9.192388155	105	90	97.5	10.60660172	3.788916303	0.049528318	26900000	46500000	80700000	50168	80700000	80700000	0	80700000	80700000	80700000	80700000	0	80700000	80700000	0	0	0	0	52	52	0.024764159	0.024764159	49	105	71	25.32785028	641.5	0	0	0	0	0
60586	53	17	46633606	2	2	101	203	59	42	50.5	12.02081528	128	75	101.5	37.4766594	6.518903985	0.085775052	15500000	26800000	46500000	46331	46600000	46600000	0	46600000	46600000	46600000	46600000	0	46600000	46600000	0	0	0	0	64	52	0.042887526	0.042887526	42	128	69.2	35.61881525	1268.7	0	0	0	0	0
62461	53	17	23484	1	1	52	68	52	52	52	0	68	68	68	0	5109.862034	85.16436723	23484	0	23484	23484	0	0	0	0	0	0	0	0	0	0	0	0	0	0	32	32	42.58218361	42.58218361	52	68	57.33333333	9.237604307	85.33333333	0	0	0	0	0
60617	53	17	88178949	2	2	105	279	62	43	52.5	13.43502884	167	112	139.5	38.89087297	4.354780867	0.045362301	29400000	50800000	88100000	23411	88100000	88100000	0	88100000	88100000	88200000	88200000	0	88200000	88200000	0	0	0	0	64	52	0.02268115	0.02268115	43	167	89.2	50.46483924	2546.7	0	0	0	0	0
60699	53	17	69202	1	1	47	143	47	47	47	0	143	143	143	0	2745.585388	28.90089882	69202	0	69202	69202	0	0	0	0	0	0	0	0	0	0	0	0	0	0	20	20	14.45044941	14.45044941	47	143	79	55.42562584	3072	0	0	0	0	0
62371	53	17	68994	1	1	56	164	56	56	56	0	164	164	164	0	3188.683074	28.98802794	68994	0	68994	68994	0	0	0	0	0	0	0	0	0	0	0	0	0	0	20	20	14.49401397	14.49401397	56	164	92	62.35382907	3888	0	0	0	0	0
60213	53	17	58985	1	1	49	106	49	49	49	0	106	106	106	0	2627.786725	33.90692549	58985	0	58985	58985	0	0	0	0	0	0	0	0	0	0	0	0	0	0	20	20	16.95346274	16.95346274	49	106	68	32.90896534	1083	0	0	0	0	0
62532	53	17	11214353	2	2	95	334	55	40	47.5	10.60660172	183	151	167	22.627417	38.25454754	0.356685758	3738117.667	6211569.861	10900000	60784	11000000	11000000	0	11000000	11000000	11200000	11200000	0	11200000	11200000	0	0	0	0	60	52	0.178342879	0.178342879	40	183	96.8	65.36206851	4272.2	0	0	0	0	0
61970	53	17	61221	1	1	47	103	47	47	47	0	103	103	103	0	2450.139658	32.66852877	61221	0	61221	61221	0	0	0	0	0	0	0	0	0	0	0	0	0	0	20	20	16.33426439	16.33426439	47	103	65.66666667	32.33161507	1045.333333	0	0	0	0	0
61261	53	17	59528	1	1	46	94	46	46	46	0	94	94	94	0	2351.834431	33.59763473	59528	0	59528	59528	0	0	0	0	0	0	0	0	0	0	0	0	0	0	20	20	16.79881736	16.79881736	46	94	62	27.71281292	768	0	0	0	0	0
61045	53	17	60981	1	1	47	79	47	47	47	0	79	79	79	0	2066.217346	32.79710074	60981	0	60981	60981	0	0	0	0	0	0	0	0	0	0	0	0	0	0	20	20	16.39855037	16.39855037	47	79	57.66666667	18.47520861	341.3333333	0	0	0	0	0
61150	53	17	45801809	2	2	161	371	81	80	80.5	0.707106781	209	162	185.5	33.23401872	11.61526175	0.087332795	15300000	26400000	45700000	23420	45800000	45800000	0	45800000	45800000	45800000	45800000	0	45800000	45800000	0	0	0	0	52	60	0.043666398	0.043666398	80	209	122.6	59.77708591	3573.3	0	0	0	0	0
61259	53	17	161240	1	1	51	111	51	51	51	0	111	111	111	0	1004.713471	12.40387001	161240	0	161240	161240	0	0	0	0	0	0	0	0	0	0	0	0	0	0	20	20	6.201935004	6.201935004	51	111	71	34.64101615	1200	0	0	0	0	0
60398	53	17	23626	1	1	73	135	73	73	73	0	135	135	135	0	8803.860154	84.65250148	23626	0	23626	23626	0	0	0	0	0	0	0	0	0	0	0	0	0	0	20	20	42.32625074	42.32625074	73	135	93.66666667	35.79571669	1281.333333	0	0	0	0	0
61024	53	17	46958	1	1	44	122	44	44	44	0	122	122	122	0	3535.073896	42.59125176	46958	0	46958	46958	0	0	0	0	0	0	0	0	0	0	0	0	0	0	40	32	21.29562588	21.29562588	44	122	70	45.033321	2028	0	0	0	0	0
60308	53	17	100328	1	1	56	156	56	56	56	0	156	156	156	0	2113.069133	19.93461446	100328	0	100328	100328	0	0	0	0	0	0	0	0	0	0	0	0	0	0	20	20	9.967307232	9.967307232	56	156	89.33333333	57.73502692	3333.333333	0	0	0	0	0
60906	53	17	386099	1	1	42	123	42	42	42	0	123	123	123	0	427.3515342	5.180018596	386099	0	386099	386099	0	0	0	0	0	0	0	0	0	0	0	0	0	0	20	32	2.590009298	2.590009298	42	123	69	46.7653718	2187	0	0	0	0	0
61704	53	17	23346	1	1	81	209	81	81	81	0	209	209	209	0	12421.82815	85.66778035	23346	0	23346	23346	0	0	0	0	0	0	0	0	0	0	0	0	0	0	20	32	42.83389017	42.83389017	81	209	123.6666667	73.90083446	5461.333333	0	0	0	0	0
62083	53	17	23348	1	1	44	60	44	44	44	0	60	60	60	0	4454.342984	85.66044201	23348	0	23348	23348	0	0	0	0	0	0	0	0	0	0	0	0	0	0	20	40	42.830221	42.830221	44	60	49.33333333	9.237604307	85.33333333	0	0	0	0	0
61334	53	17	47946	1	1	81	163	81	81	81	0	163	163	163	0	5089.058524	41.71359446	47946	0	47946	47946	0	0	0	0	0	0	0	0	0	0	0	0	0	0	32	32	20.85679723	20.85679723	81	163	108.3333333	47.34272207	2241.333333	0	0	0	0	0
61629	53	17	85018123	3	3	148	367	56	45	49.33333333	5.859465277	142	108	122.3333333	17.61628035	6.057531992	0.070573188	17000000	34200000	78100000	25281	85000000	42500000	51500000	78900000	6110104	84200000	42100000	51100000	78200000	6015055	0	0	0	0	84	60	0.035286594	0.035286594	45	142	80	41.05281152	1685.333333	0	0	0	0	0
61039	53	17	23634	1	1	45	109	45	45	45	0	109	109	109	0	6516.036219	84.623847	23634	0	23634	23634	0	0	0	0	0	0	0	0	0	0	0	0	0	0	32	32	42.3119235	42.3119235	45	109	66.33333333	36.95041723	1365.333333	0	0	0	0	0
60385	53	17	62151	1	1	58	124	58	58	58	0	124	124	124	0	2928.351917	32.1796914	62151	0	62151	62151	0	0	0	0	0	0	0	0	0	0	0	0	0	0	20	40	16.0898457	16.0898457	58	124	80	38.10511777	1452	0	0	0	0	0
62319	53	17	50935855	2	2	98	243	56	42	49	9.899494937	122	121	121.5	0.707106781	6.694694729	0.078530143	17000000	29300000	50800000	23322	50800000	50800000	0	50800000	50800000	50900000	50900000	0	50900000	50900000	0	0	0	0	52	40	0.039265072	0.039265072	42	122	79.4	38.85614495	1509.8	0	0	0	0	0
62415	53	17	49115742	2	2	92	153	47	45	46	1.414213562	90	63	76.5	19.09188309	4.988217423	0.081440284	16400000	28300000	49100000	1192	49100000	49100000	0	49100000	49100000	49100000	49100000	0	49100000	49100000	0	0	0	0	40	40	0.040720142	0.040720142	45	90	58	19.41648784	377	0	0	0	0	0
60663	53	17	46745	1	1	45	356	45	45	45	0	356	356	356	0	8578.457589	42.78532463	46745	0	46745	46745	0	0	0	0	0	0	0	0	0	0	0	0	0	0	20	32	21.39266232	21.39266232	45	356	148.6666667	179.5559337	32240.33333	0	0	0	0	0
60248	53	17	71242	1	1	54	113	54	54	54	0	113	113	113	0	2344.122849	28.07332753	71242	0	71242	71242	0	0	0	0	0	0	0	0	0	0	0	0	0	0	20	20	14.03666377	14.03666377	54	113	73.66666667	34.06366588	1160.333333	0	0	0	0	0
60688	53	17	51677	1	1	44	204	44	44	44	0	204	204	204	0	4799.040192	38.70193703	51677	0	51677	51677	0	0	0	0	0	0	0	0	0	0	0	0	0	0	20	32	19.35096852	19.35096852	44	204	97.33333333	92.37604307	8533.333333	0	0	0	0	0
61399	53	17	48246	1	1	44	92	44	44	44	0	92	92	92	0	2818.88654	41.45421382	48246	0	48246	48246	0	0	0	0	0	0	0	0	0	0	0	0	0	0	40	32	20.72710691	20.72710691	44	92	60	27.71281292	768	0	0	0	0	0
61383	53	17	48060	1	1	41	128	41	41	41	0	128	128	128	0	3516.437786	41.61464836	48060	0	48060	48060	0	0	0	0	0	0	0	0	0	0	0	0	0	0	40	32	20.80732418	20.80732418	41	128	70	50.22947342	2523	0	0	0	0	0
62489	53	17	108469	1	1	42	153	42	42	42	0	153	153	153	0	1797.748666	18.43844785	108469	0	108469	108469	0	0	0	0	0	0	0	0	0	0	0	0	0	0	40	20	9.219223926	9.219223926	42	153	79	64.08587988	4107	0	0	0	0	0
60721	53	17	59807	1	1	44	112	44	44	44	0	112	112	112	0	2608.390322	33.44090157	59807	0	59807	59807	0	0	0	0	0	0	0	0	0	0	0	0	0	0	20	20	16.72045078	16.72045078	44	112	66.66666667	39.2598183	1541.333333	0	0	0	0	0
61420	53	17	47846	1	1	44	131	44	44	44	0	131	131	131	0	3657.568031	41.80077749	47846	0	47846	47846	0	0	0	0	0	0	0	0	0	0	0	0	0	0	32	32	20.90038875	20.90038875	44	131	73	50.22947342	2523	0	0	0	0	0
60517	53	17	34008655	2	2	86	215	43	43	43	0	156	59	107.5	68.58935778	8.850688156	0.117617118	11300000	19500000	33800000	50193	34000000	34000000	0	34000000	34000000	33900000	33900000	0	33900000	33900000	0	0	0	0	60	40	0.058808559	0.058808559	43	156	68.8	49.23616557	2424.2	0	0	0	0	0
61413	53	17	99267	1	1	44	86	44	44	44	0	86	86	86	0	1309.599363	20.14768251	99267	0	99267	99267	0	0	0	0	0	0	0	0	0	0	0	0	0	0	40	32	10.07384126	10.07384126	44	86	58	24.24871131	588	0	0	0	0	0
61607	53	17	39665660	2	2	93	276	49	44	46.5	3.535533906	190	86	138	73.53910524	9.302757095	0.100842895	13200000	22800000	39500000	23794	39600000	39600000	0	39600000	39600000	39600000	39600000	0	39600000	39600000	0	0	0	0	80	64	0.050421448	0.050421448	44	190	82.6	62.56037084	3913.8	0	0	0	0	0
60226	53	17	82643	1	1	43	135	43	43	43	0	135	135	135	0	2153.842431	24.20047675	82643	0	82643	82643	0	0	0	0	0	0	0	0	0	0	0	0	0	0	20	32	12.10023837	12.10023837	43	135	73.66666667	53.11622477	2821.333333	0	0	0	0	0
60984	53	17	48207	1	1	42	153	42	42	42	0	153	153	153	0	4045.055697	41.48775074	48207	0	48207	48207	0	0	0	0	0	0	0	0	0	0	0	0	0	0	20	20	20.74387537	20.74387537	42	153	79	64.08587988	4107	0	0	0	0	0
62330	53	17	23536	1	1	52	113	52	52	52	0	113	113	113	0	7010.53705	84.97620666	23536	0	23536	23536	0	0	0	0	0	0	0	0	0	0	0	0	0	0	32	20	42.48810333	42.48810333	52	113	72.33333333	35.21836642	1240.333333	0	0	0	0	0
62117	53	17	75249	1	1	55	111	55	55	55	0	111	111	111	0	2206.009382	26.57842629	75249	0	75249	75249	0	0	0	0	0	0	0	0	0	0	0	0	0	0	20	32	13.28921315	13.28921315	55	111	73.66666667	32.33161507	1045.333333	0	0	0	0	0
60504	53	17	23540	1	1	55	71	55	55	55	0	71	71	71	0	5352.591334	84.9617672	23540	0	23540	23540	0	0	0	0	0	0	0	0	0	0	0	0	0	0	20	32	42.4808836	42.4808836	55	71	60.33333333	9.237604307	85.33333333	0	0	0	0	0
60583	53	17	60892	1	1	54	70	54	54	54	0	70	70	70	0	2036.392301	32.84503711	60892	0	60892	60892	0	0	0	0	0	0	0	0	0	0	0	0	0	0	32	32	16.42251856	16.42251856	54	70	59.33333333	9.237604307	85.33333333	0	0	0	0	0
62078	53	17	60642	1	1	54	110	54	54	54	0	110	110	110	0	2704.396293	32.9804426	60642	0	60642	60642	0	0	0	0	0	0	0	0	0	0	0	0	0	0	32	32	16.4902213	16.4902213	54	110	72.66666667	32.33161507	1045.333333	0	0	0	0	0
61479	53	17	70921565	3	3	133	311	49	41	44.33333333	4.163331999	122	75	103.6666667	25.14623895	6.260437146	0.084600502	14200000	29200000	66300000	23133	70900000	35400000	43700000	66400000	4525962	70800000	35400000	43700000	66300000	4500656	0	0	0	0	104	84	0.042300251	0.042300251	41	122	69.28571429	35.38697635	1252.238095	0	0	0	0	0
61327	53	17	148394	1	1	56	159	56	56	56	0	159	159	159	0	1448.845641	13.47763387	148394	0	148394	148394	0	0	0	0	0	0	0	0	0	0	0	0	0	0	40	20	6.738816933	6.738816933	56	159	90.33333333	59.46707773	3536.333333	0	0	0	0	0
61367	53	17	46639	1	1	51	114	51	51	51	0	114	114	114	0	3537.811703	42.88256609	46639	0	46639	46639	0	0	0	0	0	0	0	0	0	0	0	0	0	0	32	20	21.44128305	21.44128305	51	114	72	36.37306696	1323	0	0	0	0	0
61782	53	17	50437	1	1	42	135	42	42	42	0	135	135	135	0	3509.328469	39.65342903	50437	0	50437	50437	0	0	0	0	0	0	0	0	0	0	0	0	0	0	32	32	19.82671452	19.82671452	42	135	73	53.69357503	2883	0	0	0	0	0
60377	53	17	23365	1	1	62	132	62	62	62	0	132	132	132	0	8303.017334	85.59811684	23365	0	23365	23365	0	0	0	0	0	0	0	0	0	0	0	0	0	0	40	32	42.79905842	42.79905842	62	132	85.33333333	40.41451884	1633.333333	0	0	0	0	0
61721	53	17	77690849	2	2	93	287	51	42	46.5	6.363961031	176	111	143.5	45.96194078	4.891180942	0.051486115	25900000	44700000	77500000	71356	77600000	77600000	0	77600000	77600000	77600000	77600000	0	77600000	77600000	0	0	0	0	52	40	0.025743058	0.025743058	42	176	86.2	57.25120086	3277.7	0	0	0	0	0
60371	53	17	47291	1	1	42	58	42	42	42	0	58	58	58	0	2114.567254	42.29134508	47291	0	47291	47291	0	0	0	0	0	0	0	0	0	0	0	0	0	0	32	40	21.14567254	21.14567254	42	58	47.33333333	9.237604307	85.33333333	0	0	0	0	0
60164	53	17	101441	1	1	43	109	43	43	43	0	109	109	109	0	1498.407942	19.71589397	101441	0	101441	101441	0	0	0	0	0	0	0	0	0	0	0	0	0	0	20	32	9.857946984	9.857946984	43	109	65	38.10511777	1452	0	0	0	0	0
62304	53	17	50905	1	1	43	113	43	43	43	0	113	113	113	0	3064.531971	39.28887143	50905	0	50905	50905	0	0	0	0	0	0	0	0	0	0	0	0	0	0	20	20	19.64443571	19.64443571	43	113	66.33333333	40.41451884	1633.333333	0	0	0	0	0
60396	53	17	11897	1	1	64	117	64	64	64	0	117	117	117	0	15213.91948	168.1096075	11897	0	11897	11897	0	0	0	0	0	0	0	0	0	0	0	0	0	0	32	20	84.05480373	84.05480373	64	117	81.66666667	30.59956427	936.3333333	0	0	0	0	0
62315	53	17	253686	1	1	51	222	51	51	51	0	222	222	222	0	1076.133488	7.883761816	253686	0	253686	253686	0	0	0	0	0	0	0	0	0	0	0	0	0	0	32	20	3.941880908	3.941880908	51	222	108	98.72689603	9747	0	0	0	0	0
61052	53	17	493	1	1	47	106	47	47	47	0	106	106	106	0	310344.8276	4056.795132	493	0	493	493	0	0	0	0	0	0	0	0	0	0	0	0	0	0	20	20	2028.397566	2028.397566	47	106	66.66666667	34.06366588	1160.333333	0	0	0	0	0
62337	53	17	61130	1	1	94	178	94	94	94	0	178	178	178	0	4449.53378	32.71716015	61130	0	61130	61130	0	0	0	0	0	0	0	0	0	0	0	0	0	0	20	20	16.35858008	16.35858008	94	178	122	48.49742261	2352	0	0	0	0	0
61982	53	17	68909951	2	2	92	171	49	43	46	4.242640687	106	65	85.5	28.99137803	3.816575055	0.058046769	23000000	39600000	68700000	47846	68900000	68900000	0	68900000	68900000	68700000	68700000	0	68700000	68700000	0	0	0	0	64	52	0.029023384	0.029023384	43	106	61.2	26.61202736	708.2	0	0	0	0	0
61897	53	17	88736	1	1	58	143	58	58	58	0	143	143	143	0	2265.146051	22.53876668	88736	0	88736	88736	0	0	0	0	0	0	0	0	0	0	0	0	0	0	20	32	11.26938334	11.26938334	58	143	86.33333333	49.07477288	2408.333333	0	0	0	0	0
60929	53	17	60813	1	1	39	71	39	39	39	0	71	71	71	0	1808.823771	32.88770493	60813	0	60813	60813	0	0	0	0	0	0	0	0	0	0	0	0	0	0	32	32	16.44385247	16.44385247	39	71	49.66666667	18.47520861	341.3333333	0	0	0	0	0
60352	53	17	23307	1	1	64	117	64	64	64	0	117	117	117	0	7765.907238	85.8111297	23307	0	23307	23307	0	0	0	0	0	0	0	0	0	0	0	0	0	0	20	20	42.90556485	42.90556485	64	117	81.66666667	30.59956427	936.3333333	0	0	0	0	0
61670	53	17	48440	1	1	43	59	43	43	43	0	59	59	59	0	2105.69777	41.28819158	48440	0	48440	48440	0	0	0	0	0	0	0	0	0	0	0	0	0	0	32	32	20.64409579	20.64409579	43	59	48.33333333	9.237604307	85.33333333	0	0	0	0	0
61609	53	17	48010	1	1	42	101	42	42	42	0	101	101	101	0	2978.546136	41.65798792	48010	0	48010	48010	0	0	0	0	0	0	0	0	0	0	0	0	0	0	32	32	20.82899396	20.82899396	42	101	61.66666667	34.06366588	1160.333333	0	0	0	0	0
60322	53	17	50248	1	1	60	76	60	60	60	0	76	76	76	0	2706.575386	39.80257921	50248	0	50248	50248	0	0	0	0	0	0	0	0	0	0	0	0	0	0	32	32	19.9012896	19.9012896	60	76	65.33333333	9.237604307	85.33333333	0	0	0	0	0
61552	53	17	50437	1	1	60	88	60	60	60	0	88	88	88	0	2934.353748	39.65342903	50437	0	50437	50437	0	0	0	0	0	0	0	0	0	0	0	0	0	0	32	32	19.82671452	19.82671452	60	88	69.33333333	16.16580754	261.3333333	0	0	0	0	0
60078	53	17	23686	1	1	79	207	79	79	79	0	207	207	207	0	12074.64325	84.43806468	23686	0	23686	23686	0	0	0	0	0	0	0	0	0	0	0	0	0	0	20	32	42.21903234	42.21903234	79	207	121.6666667	73.90083446	5461.333333	0	0	0	0	0
61665	53	17	100601	1	1	48	100	48	48	48	0	100	100	100	0	1471.158338	19.88051809	100601	0	100601	100601	0	0	0	0	0	0	0	0	0	0	0	0	0	0	32	20	9.940259043	9.940259043	48	100	65.33333333	30.022214	901.3333333	0	0	0	0	0
60739	53	17	50575	1	1	48	88	48	48	48	0	88	88	88	0	2689.07563	39.54522986	50575	0	50575	50575	0	0	0	0	0	0	0	0	0	0	0	0	0	0	32	32	19.77261493	19.77261493	48	88	61.33333333	23.09401077	533.3333333	0	0	0	0	0
62450	53	17	59933	1	1	52	116	52	52	52	0	116	116	116	0	2803.130162	33.37059717	59933	0	59933	59933	0	0	0	0	0	0	0	0	0	0	0	0	0	0	40	32	16.68529858	16.68529858	52	116	73.33333333	36.95041723	1365.333333	0	0	0	0	0
62140	53	17	23970	1	1	52	113	52	52	52	0	113	113	113	0	6883.604506	83.43763037	23970	0	23970	23970	0	0	0	0	0	0	0	0	0	0	0	0	0	0	40	20	41.71881519	41.71881519	52	113	72.33333333	35.21836642	1240.333333	0	0	0	0	0
61879	53	17	83257	1	1	57	161	57	57	57	0	161	161	161	0	2618.398453	24.02200416	83257	0	83257	83257	0	0	0	0	0	0	0	0	0	0	0	0	0	0	32	32	12.01100208	12.01100208	57	161	91.66666667	60.044428	3605.333333	0	0	0	0	0
60245	53	17	46308	1	1	71	120	71	71	71	0	120	120	120	0	4124.557312	43.1890818	46308	0	46308	46308	0	0	0	0	0	0	0	0	0	0	0	0	0	0	32	32	21.5945409	21.5945409	71	120	87.33333333	28.29016319	800.3333333	0	0	0	0	0
61748	53	17	559	1	1	47	134	47	47	47	0	134	134	134	0	323792.4866	3577.817531	559	0	559	559	0	0	0	0	0	0	0	0	0	0	0	0	0	0	32	32	1788.908766	1788.908766	47	134	76	50.22947342	2523	0	0	0	0	0
60267	53	17	528	1	1	60	76	60	60	60	0	76	76	76	0	257575.7576	3787.878788	528	0	528	528	0	0	0	0	0	0	0	0	0	0	0	0	0	0	20	20	1893.939394	1893.939394	60	76	65.33333333	9.237604307	85.33333333	0	0	0	0	0
54865	443	6	4070556	5	2	135	52	46	6	27	20.1246118	46	6	26	28.28427125	45.93967016	1.719666797	678426	1514357.369	3767216	48	4070556	1017639	1835200.785	3767216	48	3886803	3886803	0	3886803	3886803	1	0	0	0	100	40	1.228333427	0.491333371	6	46	29.125	19.80935926	392.4107143	0	1	0	0	1
54977	443	6	117825607	6	5	873	767	763	6	145.5	303.1460044	663	6	153.4	285.5762595	13.91887589	0.093358314	11800000	24800000	58800000	245	118000000	23600000	32100000	58800000	64800	118000000	29400000	34000000	58900000	245	1	0	0	0	120	100	0.050922717	0.042435597	6	763	200.25	320.7023897	102850.0227	0	1	0	0	1
55054	80	6	6053842	3	1	12	0	6	0	4	3.464101615	0	0	0	0	1.982212288	0.660737429	2017947.333	3482013.72	6038621	61	6053842	3026921	4259186.986	6038621	15221	0	0	0	0	0	0	0	0	0	72	32	0.495553072	0.165184357	0	6	2.4	3.286335345	10.8	0	0	0	1	0
55055	80	6	6053454	3	1	12	0	6	0	4	3.464101615	0	0	0	0	1.982339339	0.66077978	2017818	3481821.64	6038270	94	6053454	3026727	4258964.954	6038270	15184	0	0	0	0	0	0	0	0	0	72	32	0.495584835	0.165194945	0	6	2.4	3.286335345	10.8	0	0	0	1	0
55058	80	6	46408210	8	9	489	2114	453	0	61.125	158.3553306	1460	0	234.8888889	505.8755886	56.08921352	0.366314495	2900513.125	4490922.217	10100000	3	40700000	5810509.429	5307704.633	10100000	15229	46400000	5799123	4918572.703	10100000	156	0	0	0	0	172	240	0.172383292	0.193931203	0	1460	144.6111111	373.6023584	139578.7222	0	0	0	1	0
55057	80	6	67509592	17	20	2314	10538	453	0	136.1176471	208.5904727	1460	0	526.9	614.3869773	190.3729473	0.548070265	1875266.444	3583571.831	10100000	3	61700000	3854413.437	4512069.057	10100000	15358	67500000	3552330.947	4335990.513	10100000	3	0	0	0	0	352	472	0.251816068	0.296254197	0	1460	338.2105263	503.7395916	253753.5761	0	0	0	1	0
55058	80	6	117	2	0	12	0	6	6	6	0	0	0	0	0	102564.1026	17094.01709	117	0	117	117	117	117	0	117	117	0	0	0	0	0	0	0	0	0	40	0	17094.01709	0	6	6	6	0	0	0	0	0	0	1
54863	443	6	5625627	5	2	135	52	46	6	27	20.1246118	46	6	26	28.28427125	33.24073921	1.244305746	937604.5	2122343.641	5267732	48	5625627	1406406.75	2575770.258	5267732	48	5440387	5440387	0	5440387	5440387	1	0	0	0	100	40	0.888789818	0.355515927	6	46	29.125	19.80935926	392.4107143	0	1	0	0	1
55216	443	6	18087031	11	10	1549	3315	485	0	140.8181818	202.4607706	1460	0	331.5	499.8240246	268.9219696	1.161052911	904351.55	2408177.891	9900530	1	13100000	1312638.7	3074510.659	9900530	34991	18100000	2005791.778	3437714.444	10100000	1	0	0	0	0	232	224	0.608170573	0.552882339	0	1460	221.0909091	371.6106397	138094.4675	0	0	0	1	0
55216	443	6	161	2	0	12	0	6	6	6	0	0	0	0	0	74534.16149	12422.36025	161	0	161	161	161	161	0	161	161	0	0	0	0	0	0	0	0	0	40	0	12422.36025	0	6	6	6	0	0	0	0	0	0	1
55158	443	6	20130499	15	14	2321	7896	518	0	154.7333333	215.7857624	2840	0	564	829.5941547	507.5383377	1.440600156	718946.3929	1989528.41	9950190	3	10200000	727164.7143	1073023.095	3068730	425	20100000	1544218.308	2791957.887	10000000	3	0	0	0	0	312	292	0.745138012	0.695462144	0	2840	340.5666667	613.9679697	376956.6678	0	0	0	1	0
55158	443	6	186	2	0	12	0	6	6	6	0	0	0	0	0	64516.12903	10752.68817	186	0	186	186	186	186	0	186	186	0	0	0	0	0	0	0	0	0	40	0	10752.68817	0	6	6	6	0	0	0	0	0	0	1
54871	443	6	4070940	5	2	135	52	46	6	27	20.1246118	46	6	26	28.28427125	45.9353368	1.719504586	678490	1514146.2	3766765	3	4070940	1017735	1834854.686	3766765	3	3884923	3884923	0	3884923	3884923	1	0	0	0	100	40	1.228217562	0.491287025	6	46	29.125	19.80935926	392.4107143	0	1	0	0	1
54925	443	6	4948715	5	1	135	46	46	6	27	20.1246118	46	46	46	0	36.57515133	1.212435956	989743	2146279.132	4828848	3	4948715	1237178.75	2394693.419	4828848	3	0	0	0	0	0	1	0	0	0	100	20	1.010363296	0.202072659	6	46	32.42857143	18.86670032	355.952381	0	1	0	0	1
55278	443	6	117909281	12	12	603	4308	187	0	50.25	64.48555159	1460	0	359	572.6221982	41.65066531	0.203546318	5126490.478	16900000	58800000	3	118000000	10700000	23800000	58900000	561	118000000	10700000	23800000	58900000	3	0	0	0	0	252	252	0.101773159	0.101773159	0	1460	196.44	421.5426115	177698.1733	0	0	0	1	0
55285	80	6	109869486	5	3	167	1534	149	0	33.4	64.67456996	1528	0	511.3333333	880.4642715	15.48200562	0.072813665	15700000	41500000	110000000	48	110000000	27500000	54900000	110000000	57	23863	11931.5	15954.4503	23213	650	0	0	0	0	112	72	0.045508541	0.027305125	0	1528	189	504.4353279	254455	0	0	0	1	0
55016	443	6	117167285	21	17	1380	3637	928	0	65.71428571	203.409966	1460	0	213.9411765	453.625461	42.81911969	0.324322613	3166683.378	4585391.781	10100000	4	117000000	5858364.25	4847121.365	10100000	4	112000000	7015899.5	4649747.144	10100000	48	0	0	0	0	432	484	0.179230918	0.145091695	0	1460	128.6410256	338.079988	114298.0783	0	0	0	1	0
55017	443	6	117309076	38	40	4001	48551	922	0	105.2894737	269.645604	2920	0	1213.775	1071.77972	447.9789782	0.66491019	1523494.494	3520315.665	10100000	8	117000000	3169606.324	4577449.408	10100000	198	117000000	3007330.026	4514825.795	10100000	45	0	0	0	0	772	944	0.323930605	0.340979585	0	2920	665.2151899	959.9869613	921574.9659	0	0	0	1	0
55261	443	6	115668434	20	18	1011	5205	560	0	50.55	130.0783064	1495	0	289.1666667	560.272439	53.73981289	0.32852524	3126173.892	4618498.989	10100000	4	116000000	6087812.316	4888871.855	10100000	4	111000000	6502498.353	4935697.564	10100000	49	0	0	0	0	412	504	0.172908021	0.155617219	0	1495	159.3846154	404.6882891	163772.6113	0	0	0	1	0
55137	443	6	117297975	22	20	824	5314	373	0	37.45454545	87.98794683	1460	0	265.7	500.4619024	52.32826909	0.358062447	2860926.22	4446381.309	10100000	3	117000000	5585617.857	4879912.311	10100000	3	112000000	5920329.842	4966781.597	10100000	48	0	0	0	0	452	544	0.18755652	0.170505927	0	1460	142.744186	361.4780566	130666.3854	0	0	0	1	0
55153	443	6	6236045	9	6	379	4801	192	0	42.11111111	68.84846484	2920	0	800.1666667	1125.630919	830.6546858	2.405370712	445431.7857	1442908.216	5442278	4	6236045	779505.625	1889280.016	5442278	4	705357	141071.4	195282.8667	398046	287	0	0	0	0	192	132	1.443222427	0.962148285	0	2920	323.75	755.1459462	570245.4	0	0	0	1	0
55011	443	6	4722112	1611	1935	17848	3433707	354	0	11.07883302	34.83734154	4380	0	1774.525581	668.3528799	730934.5903	750.9351748	1332.048519	27866.68859	1540207	0	4698484	2918.313043	41676.61653	1540207	0	4698327	2429.331437	39211.62757	1573693	1	0	0	0	0	39396	38712	341.1609043	409.7742705	0	4380	973.0913448	1007.667103	1015392.991	0	0	0	1	0
55069	443	6	66591027	19	19	1109	7372	233	0	58.36842105	72.88820246	1460	0	388	514.1350882	127.3595015	0.570647454	1799757.486	9691412.879	58900000	0	66600000	3699501.5	13800000	58900000	48	66500000	3695525.944	13900000	59000000	48	0	0	0	0	392	392	0.285323727	0.285323727	0	1460	217.4615385	395.1825592	156169.2551	0	0	0	1	0
55110	443	6	66999539	70	94	2890	166965	582	0	41.28571429	120.0965967	4380	0	1776.223404	977.5990135	2535.166697	2.447778036	411040.1166	4580772.645	58300000	0	67000000	971007.8116	7031305.851	58300000	46	66900000	719703.6559	6064275.946	58300000	1	0	0	0	0	1412	1892	1.044783308	1.402994728	0	4380	1029.424242	1136.181255	1290907.843	0	0	0	1	0
55143	443	6	2303909	11	7	561	5359	188	0	51	74.95732119	2920	0	765.5714286	1060.742799	2569.545933	7.812808579	135524.0588	304578.9086	1199156	1	2303909	230390.9	376126.2501	1199156	1	2176136	362689.3333	508199.5564	1302280	145	0	0	0	0	232	152	4.774494131	3.038314447	0	2920	311.5789474	710.7898045	505222.1462	0	0	0	1	0
55144	443	6	2303889	11	8	561	5359	188	0	51	74.95732119	1460	0	669.875	654.7288288	2569.568239	8.246925091	127993.8333	296521.8886	1197851	4	2303889	230388.9	375174.4459	1197851	4	2176308	310901.1429	484838.3133	1306832	156	0	0	0	0	232	172	4.774535579	3.472389512	0	1460	296	509.0251777	259106.6316	0	0	0	1	0
55145	443	6	2304023	11	6	561	5359	188	0	51	74.95732119	4096	0	893.1666667	1608.422136	2569.418795	7.378398566	144001.4375	311000.0238	1196235	3	2304023	230402.3	374156.754	1196235	3	2173121	434624.2	534610.884	1308718	986	0	0	0	0	232	132	4.774257896	2.60414067	0	4096	328.8888889	965.8694278	932903.7516	0	0	0	1	0
55050	443	6	115121789	48	58	1534	79254	342	0	31.95833333	82.14516428	4380	0	1366.448276	1147.771589	701.7611584	0.920764009	1096397.99	3070538.373	10100000	3	115000000	2448896.894	4247300.955	10100000	3	115000000	2019266.228	3967614.123	10100000	48	0	0	0	0	972	1304	0.41694974	0.503814269	0	4380	755.0280374	1076.139576	1158076.386	0	0	0	1	0
55159	443	6	116519066	22	19	2761	9657	1166	0	125.5	340.1327122	2920	0	508.2631579	949.5151887	106.574833	0.351873744	2912976.65	4481350.01	10100000	16	116000000	5547402.667	4904776.759	10100000	23829	116000000	6471958.5	4698488.009	10100000	194	0	0	0	0	452	524	0.188810302	0.163063442	0	2920	295.6666667	702.6280516	493686.1789	0	0	0	1	0
55226	443	6	118879914	29	25	7274	12788	1568	0	250.8275862	519.8639979	2176	0	511.52	721.2379473	168.7585339	0.454239898	2243017.245	4068856.03	10000000	3	119000000	4245711.214	4821924.297	10000000	3	114000000	4751423.25	4970179.278	10100000	47	0	0	0	0	592	644	0.243943649	0.210296249	0	2176	364.7636364	625.0868077	390733.5172	0	0	0	1	0
55232	443	6	117750069	26	22	4167	8477	1248	0	160.2692308	397.0945034	1521	0	385.3181818	635.4801999	107.3799795	0.407643073	2505320.617	4269699.638	10100000	3	118000000	4710002.76	4932822.215	10100000	3	112000000	5342910.048	5044623.338	10100000	47	0	0	0	0	532	584	0.220806665	0.186836409	0	1521	258.0408163	522.2976865	272794.8733	0	0	0	1	0
55236	443	6	117647974	26	21	4176	8394	1292	0	160.6153846	398.2626346	2920	0	399.7142857	787.5887342	106.8441689	0.399496892	2557564.652	4290001.129	10100000	3	118000000	4705918.96	4917824.86	10100000	3	113000000	5625285.4	5001973.436	10100000	195	0	0	0	0	532	564	0.220998281	0.178498611	0	2920	261.875	603.2784765	363944.9202	0	0	0	1	0
55252	443	6	115587117	19	17	1968	1613	1285	0	103.5789474	309.0070686	1443	0	94.88235294	349.3221798	30.98096131	0.311453395	3302489.057	4671424.214	10100000	4	116000000	6421506.5	4767656.229	10100000	4	111000000	6931072.188	4761715.326	10100000	205	0	0	0	0	392	484	0.164378181	0.147075214	0	1443	96.78378378	319.7854433	102262.7297	0	0	0	1	0
55247	443	6	117138689	22	18	3150	3185	1229	0	143.1818182	367.3535518	1510	0	176.9444444	485.3603237	54.08119259	0.341475565	3003556.128	4534551.794	10000000	3	117000000	5578032.81	4923423.01	10000000	3	112000000	6559544.941	4845253.372	10000000	324	0	0	0	0	452	504	0.187811561	0.153664004	0	1510	154.5121951	414.5614021	171861.1561	0	0	0	1	0
55254	443	6	5939232	6	4	611	164	517	0	101.8333333	204.3050823	152	0	41	74.05403433	130.4882517	1.683719377	659914.6667	1829575.595	5535476	49	5939232	1187846.4	2467096.014	5598624	49	379723	126574.3333	118721.3518	236207	482	0	0	0	0	132	92	1.010231626	0.673487751	0	517	70.45454545	154.756818	23949.67273	0	0	0	1	0
55210	443	6	119952278	15	12	939	5042	279	0	62.6	84.15529862	2860	0	420.1666667	841.1916691	49.86149575	0.225089514	4613549.154	15800000	58700000	3	120000000	8568019.857	21100000	58700000	18	120000000	10900000	23500000	58800000	3	0	0	0	0	312	252	0.12504973	0.100039784	0	2860	213.6071429	570.3301409	325276.4696	0	0	0	1	0
55228	443	6	65730249	12	14	1286	815	670	0	107.1666667	229.8738126	608	0	58.21428571	163.243178	31.96397446	0.395556086	2629209.96	4314191.189	10000000	2	61200000	5567526.455	5177898.948	10100000	87736	65600000	5049431.385	5000919.437	10200000	2	0	0	0	0	252	364	0.182564347	0.212991738	0	670	77.81481481	191.0962377	36517.77208	0	0	0	1	0
55239	443	6	67518313	17	17	2728	2455	598	0	160.4705882	244.4767672	568	0	144.4117647	241.5054499	76.76435873	0.503567084	2046009.485	3885081.757	10000000	34	63100000	3941311.438	4915069.346	10100000	87851	67400000	4214410.625	4827681.331	10200000	34	0	0	0	0	352	424	0.251783542	0.251783542	0	598	148.0857143	237.2803469	56301.96303	0	0	0	1	0
55036	443	6	1321517	7	7	629	4166	297	0	89.85714286	117.6271349	1460	0	595.1428571	644.0767109	3628.40584	10.59388566	101655.1538	182455.6931	684158	2	1203875	200645.8333	243775.9351	684158	41898	1205332	200888.6667	341622.6094	878937	3	0	0	0	0	152	152	5.296942832	5.296942832	0	1460	319.6666667	505.3364744	255364.9524	0	0	0	1	0
55035	443	6	6531677	8	5	369	3942	188	0	46.125	71.01798062	1460	0	788.4	674.9613322	660.0142659	1.9903005	544306.4167	1717167.296	5994656	3	6531677	933096.7143	2232994.602	5994656	3	329765	82441.25	95050.62607	166096	48	0	0	0	0	172	112	1.224800308	0.765500192	0	1460	307.9285714	530.2400711	281154.533	0	0	0	1	0
55036	443	6	587955	2	0	12	0	6	6	6	0	0	0	0	0	20.40972523	3.401620872	587955	0	587955	587955	587955	587955	0	587955	587955	0	0	0	0	0	0	0	0	0	40	0	3.401620872	0	6	6	6	0	0	0	0	0	0	1
55275	443	6	5945232	8	5	371	3928	190	0	46.375	71.58997835	1460	0	785.6	675.0339251	723.100461	2.186626191	495436	1575196.132	5494602	14	5945232	849318.8571	2049749.223	5494602	48	253496	63374	73100.65528	130390	49	0	0	0	0	172	112	1.345616117	0.841010073	0	1460	307.0714286	529.2593467	280115.456	0	0	0	1	0
55277	443	6	5899296	9	8	428	4649	195	0	47.55555556	73.4508528	1360	2	581.125	653.6179394	860.6111645	2.881699782	368706	1345726.397	5411940	2	5899296	737412	1890421.082	5411940	47	270819	38688.42857	61574.51112	131471	2	0	0	0	0	192	164	1.525605767	1.356094015	0	1360	282.0555556	504.3156659	254334.2908	0	0	0	1	0
55266	443	6	117996713	14	12	1011	4958	366	0	72.21428571	105.7516529	2788	0	413.1666667	848.2264742	50.58615489	0.220345121	4719868.52	16200000	58600000	3	118000000	9076670.231	22000000	58600000	22	118000000	10700000	23700000	58800000	3	0	0	0	0	292	252	0.118647373	0.101697748	0	2788	221.0740741	583.8088416	340832.7635	0	0	0	1	0
55267	443	6	434298	9	8	549	3165	190	0	61	76.90578652	1420	0	395.625	622.0371917	8551.73176	39.14362949	27143.625	40697.7503	115739	3	409551	51193.875	47128.90675	117186	3	318559	45508.42857	66653.41935	152685	3	0	0	0	0	192	172	20.72309796	18.42053152	0	1420	206.3333333	438.9256938	192655.7647	0	0	0	1	0
55214	443	6	118643745	21	19	1580	4014	885	0	75.23809524	203.2626146	1460	0	211.2631579	467.6539369	47.14955685	0.337143774	3042147.308	4482492.478	10000000	2	119000000	5932187.25	4813084.195	10100000	3	114000000	6349070.333	4869880.566	10100000	2	0	0	0	0	432	392	0.177000482	0.160143293	0	1460	136.4390244	352.36927	124164.1024	0	0	0	1	0
55221	443	6	119658268	22	19	1586	4014	885	0	72.09090909	198.9124979	1460	0	211.2631579	467.6539369	46.79994198	0.342642432	2991456.7	4454089.288	10000000	3	120000000	5698012.762	4844866.982	10100000	3	115000000	6378533.444	4848175.996	10100000	78	0	0	0	0	452	392	0.183856915	0.158785517	0	1460	133.3333333	348.62704	121540.813	0	0	0	1	0
55164	443	6	119885930	24	19	3135	7295	1338	0	130.625	374.5199609	1706	0	383.9473684	657.8938173	86.99936681	0.358674283	2854426.905	4408792.648	10100000	31	120000000	5212431.739	4849795.554	10100000	48	114000000	6346898.944	4767359.241	10100000	202	0	0	0	0	492	524	0.200190298	0.158483986	0	1706	237.0454545	522.8490357	273371.1142	0	0	0	1	0
55063	443	6	5702196	9	5	378	4993	191	0	42	68.57659951	1815	0	998.6	812.0928518	941.9178155	2.455194455	438630.4615	1263918.54	4611351	4	5702196	712774.5	1586114.808	4611351	4	959497	239874.25	252522.8443	480983	208	0	0	0	0	192	112	1.578339292	0.876855162	0	1815	358.0666667	641.1101384	411022.2095	0	0	0	1	0
55203	443	6	6099122	10	7	383	6972	190	0	38.3	65.39121586	1460	0	996	634.1303757	1205.911277	2.787286432	381195.125	1293247.367	5206078	3	6099122	677680.2222	1706361.609	5206078	3	807881	134646.8333	210256.1078	548543	193	0	0	0	0	212	152	1.639580254	1.147706178	0	1460	408.6111111	613.7952465	376744.6046	0	0	0	1	0
54832	443	6	117449279	124	178	8726	248183	313	6	70.37096774	125.4800517	2920	0	1394.286517	526.6949738	2187.403807	2.571322724	390196.9402	1542810.204	10000000	0	117000000	954872.187	2305006.313	10000000	1	117000000	663463.209	1981260.236	10000000	1	1	0	0	0	2480	3596	1.055774893	1.515547831	0	2920	848.9174917	770.7994279	594131.7581	0	1	0	0	1
55140	443	6	1843066	12	7	570	7088	191	0	47.5	73.17165373	2920	0	1012.571429	1043.806313	4155.032972	10.30890918	102392.5556	166152.2653	612813	3	1843066	167551.4545	190528.0881	612813	3	1558129	259688.1667	290350.7923	734724	196	0	0	0	0	252	152	6.510890006	3.79801917	0	2920	382.9	756.3074354	572000.9368	0	0	0	1	0
55156	443	6	4403356	10	7	558	7088	191	0	55.8	78.0039885	2920	0	1012.571429	1043.806313	1736.402871	3.860691709	275209.75	834890.8454	3333903	3	4403356	489261.7778	1091175.097	3333903	3	4382118	730353	1335366.074	3396998	198	0	0	0	0	212	152	2.270995123	1.589696586	0	2920	424.7777778	787.8617045	620726.0654	0	0	0	1	0
55180	443	6	923198	9	4	803	226	517	0	89.22222222	170.2019226	154	0	56.5	71.50524456	1114.603801	14.08148631	76933.16667	184851.458	657923	4	923198	115399.75	221877.7824	657923	4	810202	270067.3333	355870.9202	673333	48	0	0	0	0	192	92	9.748721293	4.332765019	0	517	73.5	140.2940593	19682.42308	0	0	0	1	0
54818	443	6	115252521	18	17	1670	6877	790	0	92.77777778	253.6557546	2788	0	404.5294118	922.009227	74.15889844	0.303680993	3389780.029	4672492.811	10000000	0	115000000	6778672.882	4559039.913	10000000	48644	105000000	6577248.563	4649894.889	10000000	148	0	0	0	0	372	472	0.156178796	0.147502197	0	2788	237.4166667	667.6848005	445802.9929	0	0	0	0	1
55077	443	6	65421743	24	25	1802	23045	630	0	75.08333333	138.0947742	2788	0	921.8	747.6296432	379.7972793	0.748986465	1362952.979	8366933.785	58000000	4	65400000	2844423.609	12000000	58000000	74	65400000	2723423.125	11800000	58100000	4	0	0	0	0	492	512	0.366850513	0.382135951	0	2788	496.94	683.3908378	467023.0371	0	0	0	1	0
55096	443	6	2000157	8	6	348	7022	192	0	43.5	73.46719384	2920	0	1170.333333	1048.032379	3684.71075	6.999450543	153858.2308	350070.1936	1253416	128	2000157	285736.7143	450076.8673	1253416	15216	614604	122920.8	183317.9014	446729	210	0	0	0	0	172	132	3.999686025	2.999764518	0	2920	491.3333333	851.1225081	724409.5238	0	0	0	1	0
55085	443	6	3186365	12	8	570	7088	191	0	47.5	73.17165373	1460	0	886	673.0663308	2403.365591	6.276744817	167703.4211	535232.9883	2361084	3	3186365	289669.5455	691070.2158	2361084	3	2981142	425877.4286	924749.4693	2507736	48	0	0	0	0	252	172	3.76604689	2.510697927	0	1460	364.6666667	580.7085614	337222.4333	0	0	0	1	0
55118	443	6	119377591	15	12	1218	5734	563	0	81.2	147.376195	2920	0	477.8333333	882.7195409	58.23538523	0.226173101	4591445.808	15900000	58600000	40	119000000	8526970.786	21200000	58600000	47	119000000	10800000	23600000	58600000	191	0	0	0	0	312	252	0.125651723	0.100521378	0	2920	248.2857143	608.2130388	369923.1005	0	0	0	1	0
55160	443	6	20660847	11	9	1541	3956	577	0	140.0909091	226.3640672	1496	2	439.5555556	616.7434862	266.0587923	0.968014525	1087413	2520431.147	9899526	1	15700000	1566323.3	3132113.61	9899526	94561	20600000	2570794.25	3580055.709	10100000	4	0	0	0	0	232	184	0.532407989	0.435606536	0	1496	261.7619048	451.178668	203562.1905	0	0	0	1	0
55160	443	6	158	2	0	12	0	6	6	6	0	0	0	0	0	75949.36709	12658.22785	158	0	158	158	158	158	0	158	158	0	0	0	0	0	0	0	0	0	40	0	12658.22785	0	6	6	6	0	0	0	0	0	0	1
54882	443	6	101523	4	0	89	0	46	6	22.25	19.73786547	0	0	0	0	876.6486412	39.39993893	33841	55572.41824	97978	4	101523	33841	55572.41824	97978	4	0	0	0	0	0	0	0	0	0	80	0	39.39993893	0	6	46	19	18.57417562	345	0	0	0	0	1
54864	443	6	5625902	5	2	135	52	46	6	27	20.1246118	46	6	26	28.28427125	33.23911437	1.244244923	937650.3333	2121525.661	5267024	3	5625902	1406475.5	2575265.441	5267024	3	5449914	5449914	0	5449914	5449914	1	0	0	0	100	40	0.888746373	0.355498549	6	46	29.125	19.80935926	392.4107143	0	1	0	0	1
55268	443	6	117674139	12	12	618	4086	202	0	51.5	67.45436168	1430	0	340.5	546.9488093	39.97479854	0.203953054	5116266.913	16900000	58700000	1	118000000	10700000	23700000	58700000	380	118000000	10700000	23700000	58800000	1	0	0	0	0	252	252	0.101976527	0.101976527	0	1430	188.16	402.0126117	161614.14	0	0	0	1	0
55271	443	6	307845	11	9	558	4204	195	0	50.72727273	69.42202951	1430	0	467.1111111	619.4064587	15468.8236	64.96775975	16202.36842	22974.27225	76373	3	307845	30784.5	34640.8933	113318	3	194587	24323.375	39683.25914	111438	3	0	0	0	0	232	192	35.73226786	29.23549189	0	1430	226.7619048	448.8713518	201485.4905	0	0	0	1	0
55270	443	6	343723	13	13	1040	4721	444	0	80	126.4515718	1430	0	363.1538462	538.1587198	16760.5892	75.642305	13748.92	21067.42091	76546	1	343723	28643.58333	33035.95202	113652	48	230357	19196.41667	28265.35543	75056	1	0	0	0	0	272	272	37.8211525	37.8211525	0	1430	213.3703704	403.6220765	162910.7806	0	0	0	1	0
55269	443	6	117364502	15	16	1107	4819	444	0	73.8	118.5298034	1430	0	301.1875	499.511257	50.49226895	0.26413438	3912150.067	14800000	58700000	1	117000000	8383178.714	21200000	58700000	62	117000000	7818065.6	20600000	58800000	1	0	0	0	0	312	332	0.127806958	0.136327422	0	1430	185.1875	375.6740555	141130.996	0	0	0	1	0
54862	443	6	119529286	11	12	912	507	350	6	82.90909091	132.9040666	96	6	42.25	30.61528139	11.87156761	0.192421462	5433149.364	17200000	58800000	1	120000000	12000000	24600000	58900000	18920	119000000	10900000	23700000	58800000	1	1	0	0	0	220	240	0.092027656	0.100393806	6	350	73.625	109.3434209	11955.9837	0	1	0	0	1
54842	80	6	114168519	44	60	29739	10344	1495	6	675.8863636	742.3473523	509	6	172.4	237.3162947	351.0862745	0.910934125	1108432.223	2294575.997	5955447	1	114000000	2655081.837	2929962.26	5955447	3	114000000	1933541.271	2824688.123	6039267	1	1	0	0	0	880	1200	0.385395207	0.525538918	6	1495	395.8666667	577.1900611	333148.3667	0	1	0	0	1
55219	443	6	13742485	11	10	1491	7330	570	0	135.5454545	223.4982611	2920	0	733	945.0087595	641.8780883	1.528107908	687124.25	2250912.063	9899319	3	3843163	384316.3	833535.7211	2742350	209	13700000	1524299.667	3313118.494	10000000	3	0	0	0	0	232	212	0.800437475	0.727670432	0	2920	400.9545455	709.6295799	503574.1407	0	0	0	1	0
55219	443	6	144	2	0	12	0	6	6	6	0	0	0	0	0	83333.33333	13888.88889	144	0	144	144	144	144	0	144	144	0	0	0	0	0	0	0	0	0	40	0	13888.88889	0	6	6	6	0	0	0	0	0	0	1
55169	443	6	34553867	12	11	2347	4413	994	0	195.5833333	377.7501479	1460	0	401.1818182	562.1417647	195.6365694	0.665627381	1570630.318	3472474.801	10100000	1	24700000	2246577.636	3956626.592	10100000	35966	34500000	3451796.3	4616269.289	10100000	4	0	0	0	0	252	256	0.347283851	0.31834353	0	1460	281.6666667	468.8127156	219785.3623	0	0	0	1	0
55169	443	6	117	2	0	12	0	6	6	6	0	0	0	0	0	102564.1026	17094.01709	117	0	117	117	117	117	0	117	117	0	0	0	0	0	0	0	0	0	40	0	17094.01709	0	6	6	6	0	0	0	0	0	0	1
55037	80	6	47374	3	4	442	872	436	0	147.3333333	250.0106664	860	0	218	428.0093457	27736.73323	147.7603749	7895.666667	11974.96453	23398	3	23525	11762.5	16439.52556	23387	138	24064	8021.333333	13504.61248	23613	3	0	0	0	0	72	92	63.32587495	84.43449994	0	860	164.25	319.3698036	101997.0714	0	0	0	1	0
55037	80	6	32594	2	0	12	0	6	6	6	0	0	0	0	0	368.1659201	61.36098668	32594	0	32594	32594	32594	32594	0	32594	32594	0	0	0	0	0	0	0	0	0	40	0	61.36098668	0	6	6	6	0	0	0	0	0	0	1
55083	80	6	619704	3	4	442	871	436	0	147.3333333	250.0106664	859	0	217.75	427.5093566	2118.753469	11.29571537	103284	230135.7724	572474	3	595898	297949	388236.9782	572474	23424	596297	198765.6667	343841.0408	595799	3	0	0	0	0	72	92	4.841020874	6.454694499	0	859	164.125	319.0586321	101798.4107	0	0	0	1	0
55083	80	6	865239	2	0	12	0	6	6	6	0	0	0	0	0	13.86900036	2.31150006	865239	0	865239	865239	865239	865239	0	865239	865239	0	0	0	0	0	0	0	0	0	40	0	2.31150006	0	6	6	6	0	0	0	0	0	0	1
55101	80	6	3373903	3	3	6	6	6	0	2	3.464101615	6	0	2	3.464101615	3.556711619	1.778355809	674780.6	945678.7478	2023965	85	1349938	674969	920059.0594	1325549	24389	3349648	1674824	493880.1455	2024050	1325598	0	0	0	0	84	84	0.889177905	0.889177905	0	6	1.714285714	2.927700219	8.571428571	0	0	0	1	0
55116	80	6	306836	3	4	442	871	436	0	147.3333333	250.0106664	859	0	217.75	427.5093566	4279.158899	22.81348994	51139.33333	102733.1694	259567	1	282916	141458	167031.3496	259567	23349	283546	94515.33333	163191.2088	282952	1	0	0	0	0	72	92	9.777209975	13.03627997	0	859	164.125	319.0586321	101798.4107	0	0	0	1	0
55114	80	6	263099	3	4	442	872	436	0	147.3333333	250.0106664	860	0	218	428.0093457	4994.317728	26.60595441	43849.83333	85063.0828	215943	1	239230	119615	136228.364	215943	23287	239891	79963.66667	138051.9083	239372	1	0	0	0	0	72	92	11.40255189	15.20340252	0	860	164.25	319.3698036	101997.0714	0	0	0	1	0
55114	80	6	454056	2	0	12	0	6	6	6	0	0	0	0	0	26.42845816	4.404743027	454056	0	454056	454056	454056	454056	0	454056	454056	0	0	0	0	0	0	0	0	0	40	0	4.404743027	0	6	6	6	0	0	0	0	0	0	1
55116	80	6	468718	2	0	12	0	6	6	6	0	0	0	0	0	25.60174775	4.266957958	468718	0	468718	468718	468718	468718	0	468718	468718	0	0	0	0	0	0	0	0	0	40	0	4.266957958	0	6	6	6	0	0	0	0	0	0	1
55101	80	6	327374	2	0	12	0	6	6	6	0	0	0	0	0	36.65532388	6.109220647	327374	0	327374	327374	327374	327374	0	327374	327374	0	0	0	0	0	0	0	0	0	40	0	6.109220647	0	6	6	6	0	0	0	0	0	0	1
55167	80	6	752039	3	4	442	871	436	0	147.3333333	250.0106664	859	0	217.75	427.5093566	1745.920092	9.308027908	125339.8333	284166.5076	704932	1	728301	364150.5	481937.8191	704932	23369	728802	242934	420419.01	728392	1	0	0	0	0	72	92	3.989154818	5.31887309	0	859	164.125	319.0586321	101798.4107	0	0	0	1	0
55167	80	6	1415449	2	0	12	0	6	6	6	0	0	0	0	0	8.477875218	1.412979203	1415449	0	1415449	1415449	1415449	1415449	0	1415449	1415449	0	0	0	0	0	0	0	0	0	40	0	1.412979203	0	6	6	6	0	0	0	0	0	0	1
55182	80	6	282078	3	4	442	872	436	0	147.3333333	250.0106664	860	0	218	428.0093457	4658.286006	24.81583108	47013	92770.78583	234980	1	258290	129145	149673.2924	234980	23310	258840	86280	148917.7035	258235	1	0	0	0	0	72	92	10.63535618	14.1804749	0	860	164.25	319.3698036	101997.0714	0	0	0	1	0
55182	80	6	112543	2	0	12	0	6	6	6	0	0	0	0	0	106.6259119	17.77098531	112543	0	112543	112543	112543	112543	0	112543	112543	0	0	0	0	0	0	0	0	0	40	0	17.77098531	0	6	6	6	0	0	0	0	0	0	1
55206	80	6	358901	3	4	442	872	436	0	147.3333333	250.0106664	860	0	218	428.0093457	3661.176759	19.50398578	59816.83333	124040.3006	311960	4	335204	167602	204153.0414	311960	23244	335725	111908.3333	193469.8946	335308	4	0	0	0	0	72	92	8.358851048	11.14513473	0	860	164.25	319.3698036	101997.0714	0	0	0	1	0
55206	80	6	126941	2	0	12	0	6	6	6	0	0	0	0	0	94.53210547	15.75535091	126941	0	126941	126941	126941	126941	0	126941	126941	0	0	0	0	0	0	0	0	0	40	0	15.75535091	0	6	6	6	0	0	0	0	0	0	1
55234	80	6	240540	3	4	441	871	435	0	147	249.4333578	859	0	217.75	427.5093566	5454.39428	29.10118899	40090	76066.49748	193654	3	216794	108397	120571.6057	193654	23140	217421	72473.66667	125034.7564	216851	3	0	0	0	0	72	92	12.47193814	16.62925085	0	859	164	318.937074	101720.8571	0	0	0	1	0
55234	80	6	327216	2	0	12	0	6	6	6	0	0	0	0	0	36.67302332	6.112170554	327216	0	327216	327216	327216	327216	0	327216	327216	0	0	0	0	0	0	0	0	0	40	0	6.112170554	0	6	6	6	0	0	0	0	0	0	1
55032	443	6	2214462	11	13	4013	6627	2209	0	364.8181818	745.2253107	1460	2	509.7692308	665.3119762	4804.778768	10.83784684	96280.95652	230172.8486	992341	1	1222120	122212	173874.089	586437	193	2117427	176452.25	350778.6514	1080295	1	0	0	0	0	232	264	4.967346471	5.870500374	0	2209	425.6	682.4942002	465798.3333	0	0	0	1	0
55032	443	6	206408	2	0	12	0	6	6	6	0	0	0	0	0	58.1372815	9.689546917	206408	0	206408	206408	206408	206408	0	206408	206408	0	0	0	0	0	0	0	0	0	40	0	9.689546917	0	6	6	6	0	0	0	0	0	0	1
55284	443	6	1578813	6	7	1223	409	643	0	203.8333333	294.6600867	206	2	58.42857143	84.37585978	1033.687967	8.23403405	131567.75	343715.1575	1214085	3	364725	72945	72654.62537	170383	463	1482533	247088.8333	511580.3984	1286810	3	0	0	0	0	132	144	3.800323408	4.433710642	0	643	116.5714286	207.50893	43059.95604	0	0	0	1	0
55284	443	6	123	2	0	12	0	6	6	6	0	0	0	0	0	97560.97561	16260.1626	123	0	123	123	123	123	0	123	123	0	0	0	0	0	0	0	0	0	40	0	16260.1626	0	6	6	6	0	0	0	0	0	0	1
55172	443	6	116872014	20	18	978	5451	555	0	48.9	129.1783345	2920	0	302.8333333	730.9486383	55.00889203	0.325141997	3158703.081	4587451.54	10000000	60	117000000	6147931.316	4835882.03	10100000	841	117000000	6871205.294	4615323.88	10100000	190	0	0	0	0	412	504	0.171127367	0.15401463	0	2920	164.8461538	513.9805207	264175.9757	0	0	0	1	0
55165	443	6	2999951	7	8	1029	5068	685	0	147	249.6484194	1460	0	633.5	690.9620622	2032.366529	5.000081668	214282.2143	534698.3576	1988226	1	2950577	491762.8333	763665.3255	1988226	46609	2953392	421913.1429	795411.6737	2140479	1	0	0	0	0	152	172	2.333371445	2.666710223	0	1460	381.0625	562.9949045	316963.2625	0	0	0	1	0
55165	443	6	1154468	2	0	12	0	6	6	6	0	0	0	0	0	10.39439811	1.732399685	1154468	0	1154468	1154468	1154468	1154468	0	1154468	1154468	0	0	0	0	0	0	0	0	0	40	0	1.732399685	0	6	6	6	0	0	0	0	0	0	1
55199	443	6	991465	6	7	1265	610	685	0	210.8333333	307.4029386	424	0	87.14285714	156.2353231	1891.140887	13.11191015	82622.08333	111736.5328	333312	1	931575	186315	155514.3476	376655	51149	940405	156734.1667	178550.8417	386952	1	0	0	0	0	132	152	6.05165084	7.060259313	0	685	133.9285714	229.9974797	52898.84066	0	0	0	1	0
55199	443	6	506755	2	0	12	0	6	6	6	0	0	0	0	0	23.68008209	3.946680348	506755	0	506755	506755	506755	506755	0	506755	506755	0	0	0	0	0	0	0	0	0	40	0	3.946680348	0	6	6	6	0	0	0	0	0	0	1
55224	443	6	715532	6	7	1330	600	750	0	221.6666667	327.9162495	414	0	85.71428571	152.6463388	2697.293762	18.16829995	59627.66667	74797.65621	210919	1	656825	131365	116997.4031	295035	18800	664256	110709.3333	126902.578	262345	1	0	0	0	0	132	152	8.385369208	9.782930742	0	750	137.8571429	241.41119	58279.36264	0	0	0	1	0
55224	443	6	1082446	3	0	18	0	6	6	6	0	0	0	0	0	16.62900505	2.771500842	541223	765380.8652	1082429	17	1082446	541223	765380.8652	1082429	17	0	0	0	0	0	0	0	0	0	60	0	2.771500842	0	6	6	6	0	0	0	0	0	0	1
55147	443	6	118069042	21	18	828	4881	370	0	39.42857143	90.46854228	1460	0	271.1666667	512.9132767	48.35306447	0.330315207	3107080.053	4548542.416	10100000	3	118000000	5903452.1	4812615.902	10100000	3	113000000	6618901.412	4771773.965	10100000	49	0	0	0	0	432	504	0.177862034	0.152453172	0	1460	142.725	364.3556298	132755.025	0	0	0	1	0
55157	443	6	68173668	23	17	1314	5000	257	0	57.13043478	73.39079974	1460	0	294.1176471	478.9564023	92.61640433	0.586736803	1748042.769	9328332.923	58300000	30	68200000	3098803.091	12400000	58300000	153	68100000	4255678.813	14500000	58400000	48	0	0	0	0	472	348	0.337373662	0.249363141	0	1460	154	330.2342351	109054.65	0	0	0	1	0
55245	443	6	302882	3	1	12	0	6	0	4	3.464101615	0	0	0	0	39.61938973	13.20646324	100960.6667	147382.9107	270094	49	302882	151441	167800.6818	270094	32788	0	0	0	0	0	0	0	0	0	72	28	9.904847432	3.301615811	0	6	2.4	3.286335345	10.8	0	0	0	1	0
55150	443	6	32292318	10	12	1177	4424	725	0	117.7	229.4699448	1460	0	368.6666667	572.9353975	173.4468241	0.681276581	1537729.429	3505113.734	10100000	42	22600000	2508352.111	4314478.849	10200000	114834	32200000	2925229.636	4565433.317	10200000	59	0	0	0	0	212	248	0.309671173	0.371605408	0	1460	243.5217391	451.7773858	204102.8063	0	0	0	1	0
55150	443	6	248	3	0	65	0	53	6	21.66666667	27.13546265	0	0	0	0	262096.7742	12096.77419	124	104.6518036	198	50	248	124	104.6518036	198	50	0	0	0	0	0	0	0	0	0	60	0	12096.77419	0	6	53	17.75	23.5	552.25	0	0	0	0	1
55039	443	6	6504592	9	8	387	3504	200	0	43	71.04224096	1460	0	438	654.8742518	598.1927844	2.613538251	406537	1410204.662	5691385	3	6504592	813074	1972234.661	5691385	3	613008	87572.57143	108516.6358	209470	89	0	0	0	0	192	168	1.383637898	1.229900353	0	1460	216.1666667	469.8364233	220746.2647	0	0	0	1	0
55043	443	6	6504461	9	8	387	3504	200	0	43	71.04224096	1460	0	438	654.8742518	598.204832	2.613590888	406528.8125	1410295.685	5691736	3	6504461	813057.625	1972343.447	5691736	3	612661	87523	108284.1663	209168	191	0	0	0	0	192	168	1.383665764	1.229925124	0	1460	216.1666667	469.8364233	220746.2647	0	0	0	1	0
55040	443	6	6505375	9	7	387	3504	200	0	43	71.04224096	1981	0	500.5714286	846.9643552	598.1207847	2.45950464	433691.6667	1460521.349	5710141	49	6505375	813171.875	1979696.049	5710141	123	595073	99178.83333	107880.3704	209202	49	0	0	0	0	192	148	1.38347136	1.07603328	0	1981	228.8823529	571.4307572	326533.1103	0	0	0	1	0
55041	443	6	117262713	22	20	1305	3975	846	0	59.31818182	182.0197233	1981	0	198.75	534.4793704	45.02710081	0.35817012	2860066.171	4440354.999	10100000	17	117000000	5583938.714	4959572.042	10200000	17	113000000	5928144.263	5066192.296	10200000	196	0	0	0	0	452	408	0.18761292	0.1705572	0	1981	122.7906977	388.604252	151013.2647	0	0	0	1	0
55042	443	6	110806680	33	36	9050	14420	1986	0	274.2424242	579.2429882	1460	0	400.5555556	563.6299923	211.8103349	0.62270614	1629510	3534107.811	10100000	14	111000000	3459330.594	4593461.641	10200000	60015	111000000	3162817.2	4515954.479	10200000	48	0	0	0	0	672	728	0.29781598	0.32489016	0	1986	335.2857143	567.7852253	322380.0621	0	0	0	1	0
55038	443	6	110807246	24	24	4793	5977	1984	0	199.7083333	514.70764	1981	0	249.0416667	543.9329785	97.19580974	0.433184667	2357600.979	4131421.665	10100000	70	111000000	4813007.174	4922962.271	10200000	64795	111000000	4813013.478	4954106.409	10200000	191	0	0	0	0	492	488	0.216592334	0.216592334	0	1984	219.7959184	519.9483941	270346.3325	0	0	0	1	0
55181	443	6	116862964	28	29	6231	6769	1319	0	222.5357143	447.204277	1460	0	233.4137931	426.9261827	111.2414024	0.487750764	2086838.643	3958682.329	10100000	35	117000000	4324254.407	4893727.355	10200000	24888	117000000	4169815.429	4889379.865	10200000	48	0	0	0	0	572	588	0.239596867	0.248153898	0	1460	224.137931	430.3410907	185193.4543	0	0	0	1	0
55186	443	6	119073459	34	35	10220	9413	1414	0	300.5882353	520.9565862	1460	0	268.9428571	432.857329	164.8814116	0.579474222	1751080.279	3669479.796	10100000	48	119000000	3604915.242	4689993.928	10200000	28447	119000000	3498879.588	4678307.401	10200000	48	0	0	0	0	692	708	0.285538022	0.2939362	0	1460	280.4714286	472.7894626	223529.876	0	0	0	1	0
55200	443	6	117629689	25	23	4003	2301	1293	0	160.12	392.6960572	939	0	100.0434783	241.5806807	53.5919125	0.408060247	2502759.34	4232263.99	10100000	3	118000000	4901237.042	4953925.887	10200000	3	114000000	5160666.136	5082545.529	10200000	3	0	0	0	0	512	468	0.212531379	0.195528869	0	1293	128.6530612	324.2016831	105106.7313	0	0	0	1	0
55195	443	6	117331277	29	29	7729	4461	1307	0	266.5172414	498.6372587	998	0	153.8275862	292.2720197	103.8938663	0.494326845	2058443.456	3922374.512	10000000	3	117000000	4186557.429	4847049.701	10100000	108132	117000000	4186542.929	4871369.62	10100000	3	0	0	0	0	592	588	0.247163423	0.247163423	0	1307	206.6101695	406.4415815	165194.7592	0	0	0	1	0
55205	443	6	116910699	23	21	2739	1378	1216	0	119.0869565	332.275613	579	0	65.61904762	168.3684876	35.2149122	0.376355632	2718853.465	4364140.464	10100000	3	117000000	5314122.682	4971736.46	10200000	49	113000000	5630369.15	5091030.289	10200000	3	0	0	0	0	472	428	0.196731353	0.179624279	0	1216	91.48888889	262.672335	68996.75556	0	0	0	1	0
55207	443	6	116910348	23	21	2641	1347	1119	0	114.826087	317.8892964	572	0	64.14285714	163.8310977	34.11160832	0.376356762	2718845.302	4367344.435	10100000	3	117000000	5314106.727	4977917.418	10200000	4	113000000	5637687.8	5089460.895	10200000	3	0	0	0	0	472	428	0.196731944	0.179624818	0	1119	88.62222222	252.0922711	63550.51313	0	0	0	1	0
55170	443	6	116106548	20	21	1435	4082	1014	0	71.75	227.2591553	1460	0	194.3809524	447.2012384	47.51669992	0.353123925	2902663.7	4459354.588	10100000	1	116000000	6105190.526	4865068.868	10200000	108241	116000000	5799919.25	4954235.462	10200000	1	0	0	0	0	412	428	0.172255573	0.180868352	0	1460	131.3571429	354.5107808	125677.8937	0	0	0	1	0
61822	53	17	61017	4	2	172	198	43	43	43	0	99	99	99	0	6063.883836	98.33325139	12203.4	21224.94332	49048	4	49099	16366.33333	28303.16174	49048	4	48	48	0	48	48	0	0	0	0	104	40	65.55550093	32.77775046	43	99	59	27.32520204	746.6666667	0	0	0	0	0
65155	53	17	214	2	2	86	118	43	43	43	0	59	59	59	0	953271.028	18691.58879	71.33333333	81.98373822	166	24	190	190	0	190	190	48	48	0	48	48	0	0	0	0	64	64	9345.794393	9345.794393	43	59	49.4	8.76356092	76.8	0	0	0	0	0
52064	53	17	23896	2	2	88	200	44	44	44	0	100	100	100	0	12052.22631	167.3920321	7965.333333	13751.34795	23844	3	3	3	0	3	3	49	49	0	49	49	0	0	0	0	64	64	83.69601607	83.69601607	44	100	66.4	30.67246322	940.8	0	0	0	0	0
59990	53	17	93260	4	4	116	360	29	29	29	0	90	90	90	0	5104.010294	85.78168561	13322.85714	25827.27912	67929	3	93092	31030.66667	53740.62908	93085	3	68149	22716.33333	39262.70506	68053	48	0	0	0	0	80	104	42.89084281	42.89084281	29	90	56.11111111	32.14982288	1033.611111	0	0	0	0	0
50835	53	17	170	2	2	98	130	49	49	49	0	65	65	65	0	1341176.471	23529.41176	56.66666667	58.48361594	119	3	3	3	0	3	3	48	48	0	48	48	0	0	0	0	40	40	11764.70588	11764.70588	49	65	55.4	8.76356092	76.8	0	0	0	0	0
64884	53	17	121266	4	2	116	228	29	29	29	0	114	114	114	0	2836.739069	49.47800703	24253.2	41884.58388	96731	3	24532	8177.333333	14157.49463	24525	3	3	3	0	3	3	0	0	0	0	128	64	32.98533802	16.49266901	29	114	53.28571429	41.4757531	1720.238095	0	0	0	0	0
62500	53	17	46741	4	2	120	264	30	30	30	0	132	132	132	0	8215.485334	128.3669583	9348.2	12793.1949	24307	3	24314	8104.666667	14031.63228	24307	3	49	49	0	49	49	0	0	0	0	120	64	85.57797223	42.78898611	30	132	59.14285714	49.77090372	2477.142857	0	0	0	0	0
53956	53	17	173	2	2	88	120	44	44	44	0	60	60	60	0	1202312.139	23121.38728	57.66666667	59.47548515	121	3	3	3	0	3	3	49	49	0	49	49	0	0	0	0	64	64	11560.69364	11560.69364	44	60	50.4	8.76356092	76.8	0	0	0	0	0
49242	53	17	66411	4	4	148	368	37	37	37	0	92	92	92	0	7769.797172	120.4619717	9487.285714	22492.0632	60258	4	66407	22135.66667	38133.18629	66168	48	6105	2035	3440.718966	6008	48	0	0	0	0	104	80	60.23098583	60.23098583	37	92	61.44444444	28.98754522	840.2777778	0	0	0	0	0
50672	53	17	171	2	2	90	122	45	45	45	0	61	61	61	0	1239766.082	23391.81287	57	59.63220606	121	3	3	3	0	3	3	47	47	0	47	47	0	0	0	0	40	40	11695.90643	11695.90643	45	61	51.4	8.76356092	76.8	0	0	0	0	0
56442	53	17	224	2	2	96	226	48	48	48	0	113	113	113	0	1437500	17857.14286	74.66666667	46.18802154	128	48	48	48	0	48	48	48	48	0	48	48	0	0	0	0	40	40	8928.571429	8928.571429	48	113	74	35.60196624	1267.5	0	0	0	0	0
52293	53	17	77270	4	2	172	198	43	43	43	0	99	99	99	0	4788.404297	77.6497994	15454	25662.9448	59191	1	59196	19732	34172.49644	59191	1	49	49	0	49	49	0	0	0	0	80	64	51.76653294	25.88326647	43	99	59	27.32520204	746.6666667	0	0	0	0	0
60216	53	17	176	2	2	96	128	48	48	48	0	64	64	64	0	1272727.273	22727.27273	58.66666667	60.70694634	124	4	4	4	0	4	4	48	48	0	48	48	0	0	0	0	64	64	11363.63636	11363.63636	48	64	54.4	8.76356092	76.8	0	0	0	0	0
64018	53	17	180	2	2	74	106	37	37	37	0	53	53	53	0	1000000	22222.22222	60	62.86493458	128	4	4	4	0	4	4	48	48	0	48	48	0	0	0	0	64	64	11111.11111	11111.11111	37	53	43.4	8.76356092	76.8	0	0	0	0	0
62720	53	17	225951	4	2	160	280	40	40	40	0	140	140	140	0	1947.324862	26.55442994	45190.2	87435.1291	200343	1	25559	8519.666667	14753.03146	25555	1	49	49	0	49	49	0	0	0	0	104	40	17.7029533	8.851476648	40	140	68.57142857	48.79500365	2380.952381	0	0	0	0	0
53477	53	17	72357	4	2	164	180	41	41	41	0	90	90	90	0	4754.204845	82.92217754	14471.4	21443.06166	47777	3	24576	8192	14183.76406	24570	3	4	4	0	4	4	0	0	0	0	80	64	55.28145169	27.64072585	41	90	55	23.90955179	571.6666667	0	0	0	0	0
61777	53	17	199	2	2	86	118	43	43	43	0	59	59	59	0	1025125.628	20100.50251	66.33333333	18.03699901	85	49	65	65	0	65	65	49	49	0	49	49	0	0	0	0	40	40	10050.25126	10050.25126	43	59	49.4	8.76356092	76.8	0	0	0	0	0
54235	53	17	82814	4	2	192	128	48	48	48	0	64	64	64	0	3864.080952	72.45151786	16562.8	25618.76098	58403	1	24362	8120.666667	13931.38336	24207	1	49	49	0	49	49	0	0	0	0	128	64	48.30101191	24.15050595	48	64	52.57142857	7.807200584	60.95238095	0	0	0	0	0
52241	53	17	78141	4	2	160	194	40	40	40	0	97	97	97	0	4530.2722	76.78427458	15628.2	26604.44162	61497	3	61504	20501.33333	35503.28878	61497	3	191	191	0	191	191	0	0	0	0	80	64	51.18951639	25.59475819	40	97	56.28571429	27.81315208	773.5714286	0	0	0	0	0
49634	53	17	204	2	2	60	264	30	30	30	0	132	132	132	0	1588235.294	19607.84314	68	76.29547824	152	3	3	3	0	3	3	49	49	0	49	49	0	0	0	0	40	40	9803.921569	9803.921569	30	132	70.8	55.86770087	3121.2	0	0	0	0	0
56565	53	17	173	2	2	64	128	32	32	32	0	64	64	64	0	1109826.59	23121.38728	57.66666667	60.70694634	123	3	3	3	0	3	3	47	47	0	47	47	0	0	0	0	64	64	11560.69364	11560.69364	32	64	44.8	17.52712184	307.2	0	0	0	0	0
58527	53	17	173	2	2	86	118	43	43	43	0	59	59	59	0	1179190.751	23121.38728	57.66666667	60.08604941	122	3	3	3	0	3	3	48	48	0	48	48	0	0	0	0	40	40	11560.69364	11560.69364	43	59	49.4	8.76356092	76.8	0	0	0	0	0
58224	53	17	60451	4	2	172	198	43	43	43	0	99	99	99	0	6120.659708	99.25394121	12090.2	16756.42185	34225	3	26177	8725.666667	15070.01278	26127	3	49	49	0	49	49	0	0	0	0	80	64	66.16929414	33.08464707	43	99	59	27.32520204	746.6666667	0	0	0	0	0
52852	53	17	24304	4	4	128	256	32	32	32	0	64	64	64	0	15799.86833	329.1639236	3472	9085.581838	24076	3	24148	8049.333333	13936.65815	24142	3	225	75	45.90206967	128	48	0	0	0	0	104	128	164.5819618	164.5819618	32	64	46.22222222	16.86548085	284.4444444	0	0	0	0	0
53882	53	17	55936	4	4	128	368	32	32	32	0	92	92	92	0	8867.276888	143.020595	7990.857143	19688.45947	52565	2	55777	18592.33333	32158.70726	55726	2	3322	1107.333333	1833.953198	3225	48	0	0	0	0	104	104	71.51029748	71.51029748	32	92	58.66666667	31.6227766	1000	0	0	0	0	0
64415	53	17	23839	2	2	68	178	34	34	34	0	89	89	89	0	10319.2248	167.7922732	7946.333333	13756.52486	23831	4	4	4	0	4	4	4	4	0	4	4	0	0	0	0	64	40	83.89613658	83.89613658	34	89	56	30.12474066	907.5	0	0	0	0	0
54810	53	17	249	2	2	60	264	30	30	30	0	132	132	132	0	1301204.819	16064.25703	83	136.8320138	241	4	4	4	0	4	4	4	4	0	4	4	0	0	0	0	40	40	8032.128514	8032.128514	30	132	70.8	55.86770087	3121.2	0	0	0	0	0
54964	53	17	49135	2	2	64	238	32	32	32	0	119	119	119	0	6146.331536	81.40836471	16378.33333	28323.94712	49084	3	48	48	0	48	48	3	3	0	3	3	0	0	0	0	64	40	40.70418235	40.70418235	32	119	66.8	47.6518625	2270.7	0	0	0	0	0
61189	53	17	212	2	2	126	382	63	63	63	0	191	191	191	0	2396226.415	18867.92453	70.66666667	116.3371537	205	3	3	3	0	3	3	4	4	0	4	4	0	0	0	0	40	40	9433.962264	9433.962264	63	191	114.2	70.10848736	4915.2	0	0	0	0	0
63193	53	17	824	2	2	78	198	39	39	39	0	99	99	99	0	334951.4563	4854.368932	274.6666667	469.6747101	817	3	3	3	0	3	3	4	4	0	4	4	0	0	0	0	64	64	2427.184466	2427.184466	39	99	63	32.86335345	1080	0	0	0	0	0
56938	53	17	23380	2	2	70	126	35	35	35	0	63	63	63	0	8383.233533	171.0863986	7793.333333	13491.52109	23372	4	4	4	0	4	4	4	4	0	4	4	0	0	0	0	64	64	85.54319932	85.54319932	35	63	46.2	15.33623161	235.2	0	0	0	0	0
62442	53	17	23530	2	2	64	160	32	32	32	0	80	80	80	0	9519.762006	169.9957501	7843.333333	13579.85568	23524	3	3	3	0	3	3	3	3	0	3	3	0	0	0	0	64	64	84.99787505	84.99787505	32	80	51.2	26.29068276	691.2	0	0	0	0	0
52826	53	17	48452	2	2	70	188	35	35	35	0	94	94	94	0	5324.857591	82.55593164	16150.66667	27967.71307	48445	3	3	3	0	3	3	4	4	0	4	4	0	0	0	0	64	40	41.27796582	41.27796582	35	94	58.6	32.31563089	1044.3	0	0	0	0	0
49321	53	17	137005	4	2	164	392	41	41	41	0	196	196	196	0	4058.246049	43.79402212	27401	37596.94864	71989	2	65012	21670.66667	37529.49956	65006	2	4	4	0	4	4	0	0	0	0	80	64	29.19601474	14.59800737	41	196	85.28571429	75.63225565	5720.238095	0	0	0	0	0
64500	53	17	63472	4	2	216	226	54	54	54	0	113	113	113	0	6963.700529	94.52987144	12694.4	17967.74539	38188	3	25280	8426.666667	14590.21865	25274	3	4	4	0	4	4	0	0	0	0	128	64	63.01991429	31.50995715	54	113	70.85714286	28.78905215	828.8095238	0	0	0	0	0
61151	53	17	204	2	2	76	300	38	38	38	0	150	150	150	0	1843137.255	19607.84314	68	110.8512517	196	4	4	4	0	4	4	4	4	0	4	4	0	0	0	0	40	40	9803.921569	9803.921569	38	150	82.8	61.34492644	3763.2	0	0	0	0	0
53673	53	17	315	2	2	64	160	32	32	32	0	80	80	80	0	711111.1111	12698.4127	105	174.9371316	307	4	4	4	0	4	4	4	4	0	4	4	0	0	0	0	64	64	6349.206349	6349.206349	32	80	51.2	26.29068276	691.2	0	0	0	0	0
61154	53	17	321	2	2	60	264	30	30	30	0	132	132	132	0	1009345.794	12461.05919	107	180.1360597	315	2	4	4	0	4	4	2	2	0	2	2	0	0	0	0	40	40	6230.529595	6230.529595	30	132	70.8	55.86770087	3121.2	0	0	0	0	0
59270	53	17	172	2	2	58	122	29	29	29	0	61	61	61	0	1046511.628	23255.81395	57.33333333	93.24340906	165	3	3	3	0	3	3	4	4	0	4	4	0	0	0	0	40	40	11627.90698	11627.90698	29	61	41.8	17.52712184	307.2	0	0	0	0	0
51738	53	17	158	2	2	70	178	35	35	35	0	89	89	89	0	1569620.253	25316.4557	52.66666667	86.02519011	152	3	3	3	0	3	3	3	3	0	3	3	0	0	0	0	64	64	12658.22785	12658.22785	35	89	56.6	29.57701811	874.8	0	0	0	0	0
63836	53	17	170	2	2	58	122	29	29	29	0	61	61	61	0	1058823.529	23529.41176	56.66666667	92.08872533	163	3	3	3	0	3	3	4	4	0	4	4	0	0	0	0	64	64	11764.70588	11764.70588	29	61	41.8	17.52712184	307.2	0	0	0	0	0
55806	53	17	154	2	2	70	102	35	35	35	0	51	51	51	0	1116883.117	25974.02597	51.33333333	81.98373822	146	4	4	4	0	4	4	4	4	0	4	4	0	0	0	0	64	64	12987.01299	12987.01299	35	51	41.4	8.76356092	76.8	0	0	0	0	0
57691	53	17	157	2	2	70	102	35	35	35	0	51	51	51	0	1095541.401	25477.70701	52.33333333	84.58329228	150	3	3	3	0	3	3	4	4	0	4	4	0	0	0	0	64	64	12738.8535	12738.8535	35	51	41.4	8.76356092	76.8	0	0	0	0	0
57327	53	17	83892	4	2	116	90	29	29	29	0	45	45	45	0	2455.538073	71.52052639	16778.4	27104.44461	62289	3	62296	20765.33333	35960.5502	62289	3	3	3	0	3	3	0	0	0	0	80	40	47.68035093	23.84017546	29	45	33.57142857	7.807200584	60.95238095	0	0	0	0	0
63945	53	17	159	2	2	58	90	29	29	29	0	45	45	45	0	930817.6101	25157.2327	53	84.87048957	151	4	4	4	0	4	4	4	4	0	4	4	0	0	0	0	80	80	12578.61635	12578.61635	29	45	35.4	8.76356092	76.8	0	0	0	0	0
64687	53	17	71918	4	2	172	454	43	43	43	0	227	227	227	0	8704.357741	83.42834895	14383.6	19733.87981	38152	1	33762	11254	19450.07874	33713	1	4	4	0	4	4	0	0	0	0	128	40	55.6188993	27.80944965	43	227	95.57142857	89.78280671	8060.952381	0	0	0	0	0
53058	53	17	242	2	2	76	332	38	38	38	0	166	166	166	0	1685950.413	16528.92562	80.66666667	97.20768145	190	4	48	48	0	48	48	4	4	0	4	4	0	0	0	0	64	64	8264.46281	8264.46281	38	166	89.2	70.10848736	4915.2	0	0	0	0	0
64070	53	17	157	2	2	70	102	35	35	35	0	51	51	51	0	1095541.401	25477.70701	52.33333333	84.58329228	150	3	3	3	0	3	3	4	4	0	4	4	0	0	0	0	40	40	12738.8535	12738.8535	35	51	41.4	8.76356092	76.8	0	0	0	0	0
56933	53	17	49834	2	2	80	202	40	40	40	0	101	101	101	0	5658.787173	80.26648473	16611.33333	28765.61114	49827	3	3	3	0	3	3	4	4	0	4	4	0	0	0	0	40	64	40.13324236	40.13324236	40	101	64.4	33.41107601	1116.3	0	0	0	0	0
56170	53	17	61843	4	4	252	588	63	63	63	0	147	147	147	0	13582.78221	129.3598305	8834.714286	15530.95789	37861	1	61535	20511.66667	35523.78473	61531	1	38174	12724.66667	22035.4391	38169	1	0	0	0	0	104	104	64.67991527	64.67991527	63	147	100.3333333	44.27188724	1960	0	0	0	0	0
53189	53	17	114237	4	2	116	202	29	29	29	0	101	101	101	0	2783.686546	52.52238767	22847.4	38740.55951	89436	3	24797	8265.666667	14310.49246	24790	3	4	4	0	4	4	0	0	0	0	104	40	35.01492511	17.50746256	29	101	49.57142857	35.13240263	1234.285714	0	0	0	0	0
62555	53	17	23930	2	2	68	422	34	34	34	0	211	211	211	0	20476.38947	167.1541997	7976.666667	13809.92977	23923	3	4	4	0	4	4	3	3	0	3	3	0	0	0	0	64	64	83.57709987	83.57709987	34	211	104.8	96.94689268	9398.7	0	0	0	0	0
50738	53	17	124128	4	2	160	570	40	40	40	0	285	285	285	0	5881.026038	48.33720031	24825.6	42892.99162	99060	3	25065	8355	14465.22233	25058	3	3	3	0	3	3	0	0	0	0	128	64	32.22480021	16.1124001	40	285	110	119.5477589	14291.66667	0	0	0	0	0
51597	53	17	122752	4	2	108	216	27	27	27	0	108	108	108	0	2639.468196	48.87904067	24550.4	38782.75204	88759	3	33990	11330	19579.98128	33939	3	3	3	0	3	3	0	0	0	0	128	40	32.58602711	16.29301356	27	108	50.14285714	39.52395295	1562.142857	0	0	0	0	0
50264	53	17	176	2	2	80	112	40	40	40	0	56	56	56	0	1090909.091	22727.27273	58.66666667	95.55277774	169	3	4	4	0	4	4	3	3	0	3	3	0	0	0	0	40	40	11363.63636	11363.63636	40	56	46.4	8.76356092	76.8	0	0	0	0	0
55542	53	17	50255	2	2	134	302	67	67	67	0	151	151	151	0	8675.753656	79.59407024	16751.66667	29009.54163	50249	3	3	3	0	3	3	3	3	0	3	3	0	0	0	0	40	64	39.79703512	39.79703512	67	151	100.6	46.00869483	2116.8	0	0	0	0	0
51450	53	17	163	2	2	70	102	35	35	35	0	51	51	51	0	1055214.724	24539.8773	54.33333333	88.91194146	157	3	3	3	0	3	3	3	3	0	3	3	0	0	0	0	64	64	12269.93865	12269.93865	35	51	41.4	8.76356092	76.8	0	0	0	0	0
57666	53	17	173	2	2	78	206	39	39	39	0	103	103	103	0	1641618.497	23121.38728	57.66666667	92.95339334	165	4	4	4	0	4	4	4	4	0	4	4	0	0	0	0	64	64	11560.69364	11560.69364	39	103	64.6	35.05424368	1228.8	0	0	0	0	0
62781	53	17	214	2	2	134	198	67	67	67	0	99	99	99	0	1551401.869	18691.58879	71.33333333	40.41451884	118	48	48	48	0	48	48	48	48	0	48	48	0	0	0	0	40	40	9345.794393	9345.794393	67	99	79.8	17.52712184	307.2	0	0	0	0	0
62967	53	17	60555	4	4	116	384	29	29	29	0	96	96	96	0	8256.956486	132.1113038	8650.714286	18230.90194	48861	1	60296	20098.66667	34808.44774	60292	1	11691	3897	6742.873794	11683	4	0	0	0	0	104	80	66.05565189	66.05565189	29	96	58.77777778	35.31210054	1246.944444	0	0	0	0	0
58159	53	17	166	2	2	70	102	35	35	35	0	51	51	51	0	1036144.578	24096.38554	55.33333333	89.77935917	159	3	3	3	0	3	3	4	4	0	4	4	0	0	0	0	64	64	12048.19277	12048.19277	35	51	41.4	8.76356092	76.8	0	0	0	0	0
49912	53	17	236	2	2	108	524	54	54	54	0	262	262	262	0	2677966.102	16949.15254	78.66666667	129.3264603	228	4	4	4	0	4	4	4	4	0	4	4	0	0	0	0	64	64	8474.576271	8474.576271	54	262	137.2	113.926292	12979.2	0	0	0	0	0
57537	53	17	155	2	2	70	102	35	35	35	0	51	51	51	0	1109677.419	25806.45161	51.66666667	84.2931393	149	3	3	3	0	3	3	3	3	0	3	3	0	0	0	0	64	64	12903.22581	12903.22581	35	51	41.4	8.76356092	76.8	0	0	0	0	0
65319	53	17	111152	4	2	148	258	37	37	37	0	129	129	129	0	3652.655823	53.98013531	22230.4	34070.07452	77259	1	33888	11296	19522.82482	33839	1	5	5	0	5	5	0	0	0	0	128	40	35.98675687	17.99337844	37	129	63.28571429	44.89140336	2015.238095	0	0	0	0	0
63217	53	17	151	2	2	72	104	36	36	36	0	52	52	52	0	1165562.914	26490.06623	50.33333333	81.11925378	144	3	3	3	0	3	3	4	4	0	4	4	0	0	0	0	40	40	13245.03311	13245.03311	36	52	42.4	8.76356092	76.8	0	0	0	0	0
58374	53	17	24671	4	4	188	252	47	47	47	0	63	63	63	0	17834.70471	324.2673584	3524.428571	9158.813021	24294	1	24483	8161	14091.98581	24433	1	24486	8162	14133.53463	24482	1	0	0	0	0	128	128	162.1336792	162.1336792	47	63	54.11111111	8.432740427	71.11111111	0	0	0	0	0
64230	53	17	48737	2	2	54	190	27	27	27	0	95	95	95	0	5006.463262	82.07316823	16245.66667	28095.02741	48687	3	47	47	0	47	47	3	3	0	3	3	0	0	0	0	64	40	41.03658411	41.03658411	27	95	54.2	37.24513391	1387.2	0	0	0	0	0
61780	53	17	181	2	2	110	174	55	55	55	0	87	87	87	0	1569060.773	22099.44751	60.33333333	99.3042463	175	3	3	3	0	3	3	3	3	0	3	3	0	0	0	0	40	40	11049.72376	11049.72376	55	87	67.8	17.52712184	307.2	0	0	0	0	0
60017	53	17	189	2	2	74	202	37	37	37	0	101	101	101	0	1460317.46	21164.02116	63	69.07242576	138	2	49	49	0	49	49	2	2	0	2	2	0	0	0	0	40	40	10582.01058	10582.01058	37	101	62.6	35.05424368	1228.8	0	0	0	0	0
59584	53	17	164	2	2	80	112	40	40	40	0	56	56	56	0	1170731.707	24390.2439	54.66666667	88.62467677	157	3	3	3	0	3	3	4	4	0	4	4	0	0	0	0	40	40	12195.12195	12195.12195	40	56	46.4	8.76356092	76.8	0	0	0	0	0
51587	53	17	217	2	2	84	212	42	42	42	0	106	106	106	0	1364055.3	18433.17972	72.33333333	41.2835722	120	48	49	49	0	49	49	48	48	0	48	48	0	0	0	0	40	40	9216.589862	9216.589862	42	106	67.6	35.05424368	1228.8	0	0	0	0	0
49271	53	17	216	2	2	78	238	39	39	39	0	119	119	119	0	1462962.963	18518.51852	72	119.5115057	210	3	3	3	0	3	3	3	3	0	3	3	0	0	0	0	64	64	9259.259259	9259.259259	39	119	71	43.8178046	1920	0	0	0	0	0
52341	53	17	23768	2	2	56	120	28	28	28	0	60	60	60	0	7404.91417	168.2935039	7922.666667	13716.39903	23761	3	4	4	0	4	4	3	3	0	3	3	0	0	0	0	40	40	84.14675194	84.14675194	28	60	40.8	17.52712184	307.2	0	0	0	0	0
56314	53	17	96309	4	4	148	376	37	37	37	0	94	94	94	0	5440.820692	83.06596476	13758.42857	25375.39732	64966	1	96084	32028	55471.52519	96081	1	65196	21732	37635.73201	65190	2	0	0	0	0	104	80	41.53298238	41.53298238	37	94	62.33333333	30.04163777	902.5	0	0	0	0	0
60979	53	17	148	2	2	62	190	31	31	31	0	95	95	95	0	1702702.703	27027.02703	49.33333333	82.85127237	145	1	1	1	0	1	1	2	2	0	2	2	0	0	0	0	64	40	13513.51351	13513.51351	31	95	56.6	35.05424368	1228.8	0	0	0	0	0
52643	53	17	23833	2	2	70	102	35	35	35	0	51	51	51	0	7216.884152	167.8345152	7944.333333	13715.84012	23782	3	3	3	0	3	3	48	48	0	48	48	0	0	0	0	40	40	83.91725758	83.91725758	35	51	41.4	8.76356092	76.8	0	0	0	0	0
53976	53	17	199	2	2	80	112	40	40	40	0	56	56	56	0	964824.1206	20100.50251	66.33333333	31.75426481	103	48	48	48	0	48	48	48	48	0	48	48	0	0	0	0	40	40	10050.25126	10050.25126	40	56	46.4	8.76356092	76.8	0	0	0	0	0
55955	53	17	53723	4	2	144	234	36	36	36	0	117	117	117	0	7036.092549	111.6840087	10744.6	14805.95066	29260	2	24459	8153	14116.21412	24453	2	4	4	0	4	4	0	0	0	0	80	64	74.45600581	37.2280029	36	117	59.14285714	39.52395295	1562.142857	0	0	0	0	0
51681	53	17	46794	4	2	144	190	36	36	36	0	95	95	95	0	7137.667222	128.2215669	9358.8	18446.47121	42162	1	42166	14055.33333	24341.08737	42162	1	3	3	0	3	3	0	0	0	0	80	40	85.48104458	42.74052229	36	95	52.85714286	28.78905215	828.8095238	0	0	0	0	0
58372	53	17	231	2	2	64	96	32	32	32	0	48	48	48	0	692640.6926	17316.01732	77	92.9569793	181	2	2	2	0	2	2	48	48	0	48	48	0	0	0	0	40	40	8658.008658	8658.008658	32	48	38.4	8.76356092	76.8	0	0	0	0	0
62367	53	17	24564	2	2	74	218	37	37	37	0	109	109	109	0	11887.31477	162.8399284	8188	14137.88262	24513	3	48	48	0	48	48	3	3	0	3	3	0	0	0	0	40	40	81.41996418	81.41996418	37	109	65.8	39.43602414	1555.2	0	0	0	0	0
54874	53	17	24080	2	2	84	282	42	42	42	0	141	141	141	0	15199.33555	166.1129568	8026.666667	13817.72399	23982	49	49	49	0	49	49	49	49	0	49	49	0	0	0	0	40	40	83.05647841	83.05647841	42	141	81.6	54.22453319	2940.3	0	0	0	0	0
60821	53	17	48336	2	2	94	126	47	47	47	0	63	63	63	0	4551.473022	82.75405495	16112	27861.77798	48284	4	48	48	0	48	48	4	4	0	4	4	0	0	0	0	40	40	41.37702747	41.37702747	47	63	53.4	8.76356092	76.8	0	0	0	0	0
49629	53	17	227	2	2	60	264	30	30	30	0	132	132	132	0	1427312.775	17621.14537	75.66666667	47.05670338	130	48	49	49	0	49	49	48	48	0	48	48	0	0	0	0	40	40	8810.572687	8810.572687	30	132	70.8	55.86770087	3121.2	0	0	0	0	0
61732	53	17	160	2	2	56	120	28	28	28	0	60	60	60	0	1100000	25000	53.33333333	86.31531343	153	3	3	3	0	3	3	4	4	0	4	4	0	0	0	0	40	40	12500	12500	28	60	40.8	17.52712184	307.2	0	0	0	0	0
51277	53	17	24832	4	4	160	400	40	40	40	0	100	100	100	0	22551.54639	322.1649485	3547.428571	8969.398695	23876	1	24730	8243.333333	14274.40809	24726	1	23982	7994	13839.95199	23975	3	0	0	0	0	80	80	161.0824742	161.0824742	40	100	66.66666667	31.6227766	1000	0	0	0	0	0
62934	53	17	95623	4	2	160	396	40	40	40	0	198	198	198	0	5814.500695	62.74641038	19124.6	30400.27071	69679	3	25941	8647	14932.89299	25890	3	3	3	0	3	3	0	0	0	0	80	40	41.83094025	20.91547013	40	198	85.14285714	77.09610576	5943.809524	0	0	0	0	0
55523	53	17	140392	4	2	196	440	49	49	49	0	220	220	220	0	4530.172659	42.73747792	28078.4	49974.6925	115348	3	25041	8347	14451.36592	25034	3	3	3	0	3	3	0	0	0	0	80	40	28.49165195	14.24582597	49	220	97.85714286	83.43945624	6962.142857	0	0	0	0	0
64321	53	17	23910	2	2	56	176	28	28	28	0	88	88	88	0	9703.053116	167.2940192	7970	13758.56399	23857	4	49	49	0	49	49	4	4	0	4	4	0	0	0	0	40	40	83.64700962	83.64700962	28	88	52	32.86335345	1080	0	0	0	0	0
51382	53	17	95912	4	2	128	272	32	32	32	0	136	136	136	0	4170.489615	62.55734423	19182.4	26244.41757	48335	1	47574	15858	27424.43653	47525	1	3	3	0	3	3	0	0	0	0	80	40	41.70489615	20.85244808	32	136	61.71428571	50.74680379	2575.238095	0	0	0	0	0
58416	53	17	198	2	2	68	324	34	34	34	0	162	162	162	0	1979797.98	20202.0202	66	109.1192009	192	3	3	3	0	3	3	3	3	0	3	3	0	0	0	0	40	40	10101.0101	10101.0101	34	162	85.2	70.10848736	4915.2	0	0	0	0	0
60233	53	17	206	2	2	64	96	32	32	32	0	48	48	48	0	776699.0291	19417.47573	68.66666667	35.80968212	110	47	49	49	0	49	49	47	47	0	47	47	0	0	0	0	40	40	9708.737864	9708.737864	32	48	38.4	8.76356092	76.8	0	0	0	0	0
56540	53	17	92919	4	2	180	386	45	45	45	0	193	193	193	0	6091.326855	64.57236948	18583.8	29707.04936	68143	3	24772	8257.333333	14296.92472	24766	3	4	4	0	4	4	0	0	0	0	104	40	43.04824632	21.52412316	45	193	87.28571429	72.2166054	5215.238095	0	0	0	0	0
49858	53	17	245	2	2	94	350	47	47	47	0	175	175	175	0	1812244.898	16326.53061	81.66666667	57.44852769	148	48	49	49	0	49	49	48	48	0	48	48	0	0	0	0	40	40	8163.265306	8163.265306	47	175	98.2	70.10848736	4915.2	0	0	0	0	0
51371	53	17	206	2	2	62	190	31	31	31	0	95	95	95	0	1223300.971	19417.47573	68.66666667	77.10598766	154	4	48	48	0	48	48	4	4	0	4	4	0	0	0	0	64	64	9708.737864	9708.737864	31	95	56.6	35.05424368	1228.8	0	0	0	0	0
56544	53	17	158	2	2	94	126	47	47	47	0	63	63	63	0	1392405.063	25316.4557	52.66666667	85.16063253	151	3	4	4	0	4	4	3	3	0	3	3	0	0	0	0	64	64	12658.22785	12658.22785	47	63	53.4	8.76356092	76.8	0	0	0	0	0
61960	53	17	23752	2	2	62	360	31	31	31	0	180	180	180	0	17766.92489	168.406871	7917.333333	13706.29539	23744	4	4	4	0	4	4	4	4	0	4	4	0	0	0	0	40	40	84.2034355	84.2034355	31	180	90.6	81.61066107	6660.3	0	0	0	0	0
57311	53	17	61423	4	2	188	226	47	47	47	0	113	113	113	0	6740.146199	97.68327825	12284.6	17274.97057	36488	1	24887	8295.666667	14325.23498	24837	1	48	48	0	48	48	0	0	0	0	80	40	65.1221855	32.56109275	47	113	65.85714286	32.20470241	1037.142857	0	0	0	0	0
65529	53	17	189	2	2	60	264	30	30	30	0	132	132	132	0	1714285.714	21164.02116	63	103.058236	182	3	3	3	0	3	3	4	4	0	4	4	0	0	0	0	40	40	10582.01058	10582.01058	30	132	70.8	55.86770087	3121.2	0	0	0	0	0
62045	53	17	278	2	2	90	218	45	45	45	0	109	109	109	0	1107913.669	14388.48921	92.66666667	103.9054057	207	4	67	67	0	67	67	4	4	0	4	4	0	0	0	0	64	64	7194.244604	7194.244604	45	109	70.6	35.05424368	1228.8	0	0	0	0	0
57271	53	17	67118	4	2	188	256	47	47	47	0	128	128	128	0	6615.214994	89.39479722	13423.6	20038.984	44898	1	44948	14982.66667	25907.44975	44898	1	3	3	0	3	3	0	0	0	0	80	40	59.59653148	29.79826574	47	128	70.14285714	39.52395295	1562.142857	0	0	0	0	0
54605	53	17	48242	4	4	152	548	38	38	38	0	137	137	137	0	14510.17785	165.830604	6891.714286	17610.27968	46818	3	47907	15969	27653.92319	47901	3	1421	473.6666667	815.2185801	1415	3	0	0	0	0	80	80	82.91530202	82.91530202	38	137	82	52.17758139	2722.5	0	0	0	0	0
62506	53	17	24204	2	2	54	86	27	27	27	0	43	43	43	0	5784.167906	165.2619402	8068	13931.77049	24155	1	1	1	0	1	1	48	48	0	48	48	0	0	0	0	40	64	82.63097009	82.63097009	27	43	33.4	8.76356092	76.8	0	0	0	0	0
64038	53	17	224	2	2	80	208	40	40	40	0	104	104	104	0	1285714.286	17857.14286	74.66666667	47.05670338	129	47	47	47	0	47	47	48	48	0	48	48	0	0	0	0	40	40	8928.571429	8928.571429	40	104	65.6	35.05424368	1228.8	0	0	0	0	0
61305	53	17	31470	4	2	136	236	34	34	34	0	118	118	118	0	11820.7817	190.6577693	6294	10908.90111	25196	1	25201	8400.333333	14545.47408	25196	1	4	4	0	4	4	0	0	0	0	80	40	127.1051795	63.55258977	34	118	58	40.98780306	1680	0	0	0	0	0
54856	53	17	23832	2	2	68	250	34	34	34	0	125	125	125	0	13343.40383	167.8415576	7944	13715.26278	23781	3	3	3	0	3	3	48	48	0	48	48	0	0	0	0	40	40	83.92077878	83.92077878	34	125	70.4	49.84275273	2484.3	0	0	0	0	0
56242	53	17	76685	4	2	148	106	37	37	37	0	53	53	53	0	3312.251418	78.24215948	15337	22599.26737	50260	3	26422	8807.333333	15169.87832	26324	49	3	3	0	3	3	0	0	0	0	80	40	52.16143966	26.08071983	37	53	41.57142857	7.807200584	60.95238095	0	0	0	0	0
60226	53	17	46475	4	4	200	712	50	50	50	0	178	178	178	0	19623.45347	172.1355568	6639.285714	17402.94296	46105	2	46303	15434.33333	26728.71939	46298	2	46283	15427.66667	26715.44034	46276	3	0	0	0	0	80	80	86.06777838	86.06777838	50	178	106.8888889	67.46192342	4551.111111	0	0	0	0	0
53828	53	17	70478	4	2	156	488	39	39	39	0	244	244	244	0	9137.603224	85.13294929	14095.6	20392.72346	44621	1	25853	8617.666667	14883.81982	25804	1	4	4	0	4	4	0	0	0	0	80	64	56.75529953	28.37764976	39	244	97.57142857	100.0297575	10005.95238	0	0	0	0	0
56401	53	17	23830	2	2	64	276	32	32	32	0	138	138	138	0	14267.72975	167.8556441	7943.333333	13714.10808	23779	3	3	3	0	3	3	48	48	0	48	48	0	0	0	0	40	40	83.92782207	83.92782207	32	138	74.4	58.0585911	3370.8	0	0	0	0	0
52324	53	17	343	2	2	62	318	31	31	31	0	159	159	159	0	1107871.72	11661.80758	114.3333333	154.5714506	291	4	48	48	0	48	48	4	4	0	4	4	0	0	0	0	40	40	5830.90379	5830.90379	31	159	82.2	70.10848736	4915.2	0	0	0	0	0
63102	53	17	96724	4	4	136	200	34	34	34	0	50	50	50	0	3473.801745	82.70956536	13817.71429	25998.6769	67424	0	96515	32171.66667	55722.09521	96514	0	67636	22545.33333	39044.46665	67630	3	0	0	0	0	104	80	41.35478268	41.35478268	34	50	41.11111111	8.432740427	71.11111111	0	0	0	0	0
49729	53	17	23791	2	2	70	158	35	35	35	0	79	79	79	0	9583.455929	168.1308058	7930.333333	13730.5441	23785	3	3	3	0	3	3	3	3	0	3	3	0	0	0	0	40	64	84.06540288	84.06540288	35	79	52.6	24.09979253	580.8	0	0	0	0	0
62167	53	17	181	2	2	62	286	31	31	31	0	143	143	143	0	1922651.934	22099.44751	60.33333333	98.43949072	174	3	3	3	0	3	3	4	4	0	4	4	0	0	0	0	40	40	11049.72376	11049.72376	31	143	75.8	61.34492644	3763.2	0	0	0	0	0
58633	53	17	185	2	2	76	154	38	38	38	0	77	77	77	0	1243243.243	21621.62162	61.66666667	101.6136474	179	3	3	3	0	3	3	3	3	0	3	3	0	0	0	0	40	40	10810.81081	10810.81081	38	77	53.6	21.36117974	456.3	0	0	0	0	0
54083	53	17	298	2	2	54	86	27	27	27	0	43	43	43	0	469798.6577	13422.81879	99.33333333	88.91194146	202	48	48	48	0	48	48	48	48	0	48	48	0	0	0	0	64	64	6711.409396	6711.409396	27	43	33.4	8.76356092	76.8	0	0	0	0	0
64963	53	17	61497	4	2	124	318	31	31	31	0	159	159	159	0	7187.342472	97.56573491	12299.4	17305.31824	36398	3	25096	8365.333333	14483.12019	25089	3	3	3	0	3	3	0	0	0	0	80	40	65.04382328	32.52191164	31	159	67.57142857	62.45760467	3900.952381	0	0	0	0	0
63223	53	17	60797	4	2	152	258	38	38	38	0	129	129	129	0	6743.753804	98.68908005	12159.4	16676.73845	32230	3	32282	10760.66667	18593.00229	32230	3	3	3	0	3	3	0	0	0	0	104	40	65.79272004	32.89636002	38	129	64	44.40345332	1971.666667	0	0	0	0	0
58924	53	17	198	2	2	78	358	39	39	39	0	179	179	179	0	2202020.202	20202.0202	66	107.3871501	190	4	4	4	0	4	4	4	4	0	4	4	0	0	0	0	64	64	10101.0101	10101.0101	39	179	95	76.68115805	5880	0	0	0	0	0
59257	53	17	24352	2	2	66	276	33	33	33	0	138	138	138	0	14044.02102	164.2575558	8117.333333	14014.6177	24300	4	48	48	0	48	48	4	4	0	4	4	0	0	0	0	40	40	82.12877792	82.12877792	33	138	75	57.51086854	3307.5	0	0	0	0	0
56352	53	17	180	2	2	92	220	46	46	46	0	110	110	110	0	1733333.333	22222.22222	60	97.86214794	173	3	3	3	0	3	3	4	4	0	4	4	0	0	0	0	40	40	11111.11111	11111.11111	46	110	71.6	35.05424368	1228.8	0	0	0	0	0
64662	53	17	25076	4	4	160	404	40	40	40	0	101	101	101	0	22491.62546	319.0301483	3582.285714	9322.410842	24723	2	24918	8306	14343.12961	24868	3	24887	8295.666667	14364.18603	24882	2	0	0	0	0	128	128	159.5150742	159.5150742	40	101	67.11111111	32.14982288	1033.611111	0	0	0	0	0
50758	53	17	155	2	2	102	134	51	51	51	0	67	67	67	0	1522580.645	25806.45161	51.66666667	84.2931393	149	3	3	3	0	3	3	3	3	0	3	3	0	0	0	0	64	64	12903.22581	12903.22581	51	67	57.4	8.76356092	76.8	0	0	0	0	0
64964	53	17	44984	4	4	144	480	36	36	36	0	120	120	120	0	13871.59879	177.8410101	6426.285714	10895.55854	24126	1	44654	14884.66667	25737.70884	44604	1	20809	6936.333333	12009.75172	20804	1	0	0	0	0	80	80	88.92050507	88.92050507	36	120	73.33333333	44.27188724	1960	0	0	0	0	0
54416	53	17	50736	2	2	102	158	51	51	51	0	79	79	79	0	5124.566383	78.83948281	16912	29247.41898	50684	3	49	49	0	49	49	3	3	0	3	3	0	0	0	0	64	40	39.41974141	39.41974141	51	79	62.2	15.33623161	235.2	0	0	0	0	0
54969	53	17	23585	2	2	68	144	34	34	34	0	72	72	72	0	8988.764045	169.5993216	7861.666667	13609.8779	23577	4	4	4	0	4	4	4	4	0	4	4	0	0	0	0	40	40	84.7996608	84.7996608	34	72	49.2	20.81345719	433.2	0	0	0	0	0
54100	53	17	175	2	2	84	204	42	42	42	0	102	102	102	0	1645714.286	22857.14286	58.33333333	94.97543542	168	3	3	3	0	3	3	4	4	0	4	4	0	0	0	0	40	40	11428.57143	11428.57143	42	102	66	32.86335345	1080	0	0	0	0	0
58508	53	17	210	2	2	90	122	45	45	45	0	61	61	61	0	1009523.81	19047.61905	70	37.2424489	113	48	49	49	0	49	49	48	48	0	48	48	0	0	0	0	40	40	9523.809524	9523.809524	45	61	51.4	8.76356092	76.8	0	0	0	0	0
50602	53	17	23880	2	2	62	228	31	31	31	0	114	114	114	0	12144.0536	167.5041876	7960	13781.92828	23874	3	3	3	0	3	3	3	3	0	3	3	0	0	0	0	40	40	83.7520938	83.7520938	31	114	64.2	45.46097227	2066.7	0	0	0	0	0
55302	53	17	49490	4	2	180	212	45	45	45	0	106	106	106	0	7920.792079	121.2366135	9898	17038.23706	39428	1	39478	13159.33333	22749.34532	39428	1	191	191	0	191	191	0	0	0	0	104	64	80.82440897	40.41220449	45	106	62.42857143	29.76495222	885.952381	0	0	0	0	0
64811	53	17	25200	4	4	180	460	45	45	45	0	115	115	115	0	25396.8254	317.4603175	3600	9368.751696	24846	3	25051	8350.333333	14419.05185	25000	3	25002	8334	14389.89493	24950	4	0	0	0	0	80	80	158.7301587	158.7301587	45	115	76.11111111	36.89323937	1361.111111	0	0	0	0	0
63625	53	17	178	2	2	70	102	35	35	35	0	51	51	51	0	966292.1348	22471.91011	59.33333333	62.42061625	127	4	47	47	0	47	47	4	4	0	4	4	0	0	0	0	40	40	11235.95506	11235.95506	35	51	41.4	8.76356092	76.8	0	0	0	0	0
58026	53	17	282	2	2	128	384	64	64	64	0	192	192	192	0	1815602.837	14184.39716	94	78.80989786	185	48	48	48	0	48	48	49	49	0	49	49	0	0	0	0	40	40	7092.198582	7092.198582	64	192	115.2	70.10848736	4915.2	0	0	0	0	0
55962	53	17	26301	2	2	140	304	70	70	70	0	152	152	152	0	16881.4874	152.085472	8767	15142.47242	26252	1	1	1	0	1	1	48	48	0	48	48	0	0	0	0	40	64	76.04273602	76.04273602	70	152	102.8	44.91324972	2017.2	0	0	0	0	0
57799	53	17	71279	4	2	132	436	33	33	33	0	218	218	218	0	7968.686429	84.1762651	14255.8	21130.0277	47087	1	24188	8062.666667	13961.48425	24184	1	4	4	0	4	4	0	0	0	0	80	64	56.11751007	28.05875503	33	218	85.85714286	90.27075675	8148.809524	0	0	0	0	0
52719	53	17	23794	2	2	84	234	42	42	42	0	117	117	117	0	13364.71379	168.1096075	7931.333333	13692.45666	23742	4	48	48	0	48	48	4	4	0	4	4	0	0	0	0	40	64	84.05480373	84.05480373	42	117	72	41.07919181	1687.5	0	0	0	0	0
59779	53	17	23729	2	2	110	222	55	55	55	0	111	111	111	0	13991.31864	168.5701041	7909.666667	13694.74839	23723	3	3	3	0	3	3	3	3	0	3	3	0	0	0	0	40	40	84.28505205	84.28505205	55	111	77.4	30.67246322	940.8	0	0	0	0	0
64077	53	17	24057	2	2	92	214	46	46	46	0	107	107	107	0	12719.7905	166.2717712	8019	13844.30121	24005	3	49	49	0	49	49	3	3	0	3	3	0	0	0	0	40	40	83.13588561	83.13588561	46	107	70.4	33.41107601	1116.3	0	0	0	0	0
52401	53	17	23939	2	2	72	104	36	36	36	0	52	52	52	0	7352.019717	167.0913572	7979.666667	13815.99194	23933	3	3	3	0	3	3	3	3	0	3	3	0	0	0	0	40	40	83.5456786	83.5456786	36	52	42.4	8.76356092	76.8	0	0	0	0	0
53326	53	17	23899	2	2	68	198	34	34	34	0	99	99	99	0	11130.17281	167.3710197	7966.333333	13713.22359	23801	49	49	49	0	49	49	49	49	0	49	49	0	0	0	0	40	40	83.68550985	83.68550985	34	99	60	35.60196624	1267.5	0	0	0	0	0
52664	53	17	199	2	2	140	332	70	70	70	0	166	166	166	0	2371859.296	20100.50251	66.33333333	109.6965511	193	3	3	3	0	3	3	3	3	0	3	3	0	0	0	0	64	64	10050.25126	10050.25126	70	166	108.4	52.58136552	2764.8	0	0	0	0	0
54920	53	17	60609	4	2	160	202	40	40	40	0	101	101	101	0	5972.710324	98.99519873	12121.8	19468.83958	44723	0	44772	14924	25806.70264	44723	0	4	4	0	4	4	0	0	0	0	80	40	65.99679916	32.99839958	40	101	57.42857143	29.76495222	885.952381	0	0	0	0	0
51058	53	17	48421	2	2	94	250	47	47	47	0	125	125	125	0	7104.355548	82.60878544	16140.33333	27910.85354	48369	3	49	49	0	49	49	3	3	0	3	3	0	0	0	0	64	40	41.30439272	41.30439272	47	125	78.2	42.72235949	1825.2	0	0	0	0	0
62257	53	17	204	2	2	68	100	34	34	34	0	50	50	50	0	823529.4118	19607.84314	68	34.64101615	108	48	48	48	0	48	48	48	48	0	48	48	0	0	0	0	40	40	9803.921569	9803.921569	34	50	40.4	8.76356092	76.8	0	0	0	0	0
63154	53	17	7143447	6	4	244	414	50	36	40.66666667	7.229568913	129	78	103.5	29.44486373	92.11239336	1.399884398	793716.3333	2358314.836	7082378	1	7143290	1428658	3164357.471	7089077	1	7082541	2360847	4089062.786	7082490	3	0	0	0	0	144	104	0.839930639	0.559953759	36	129	63.09090909	36.25590861	1314.490909	0	0	0	0	0
56468	53	17	23945	2	2	62	232	31	31	31	0	116	116	116	0	12278.1374	167.0494884	7981.666667	13779.63644	23893	4	4	4	0	4	4	48	48	0	48	48	0	0	0	0	40	64	83.52474421	83.52474421	31	116	65	46.55641739	2167.5	0	0	0	0	0
61533	53	17	196	2	2	68	182	34	34	34	0	91	91	91	0	1275510.204	20408.16327	65.33333333	72.56950691	145	3	3	3	0	3	3	48	48	0	48	48	0	0	0	0	40	40	10204.08163	10204.08163	34	91	56.8	31.22018578	974.7	0	0	0	0	0
53040	53	17	64780	4	2	184	266	46	46	46	0	133	133	133	0	6946.588453	92.62117938	12956	18517.22223	39984	3	24747	8249	14282.49096	24741	3	49	49	0	49	49	0	0	0	0	120	40	61.74745292	30.87372646	46	133	70.85714286	42.45165317	1802.142857	0	0	0	0	0
60157	53	17	165	2	2	74	106	37	37	37	0	53	53	53	0	1090909.091	24242.42424	55	55.83009941	114	3	3	3	0	3	3	48	48	0	48	48	0	0	0	0	40	40	12121.21212	12121.21212	37	53	43.4	8.76356092	76.8	0	0	0	0	0
54381	53	17	25271	4	4	164	228	41	41	41	0	57	57	57	0	15511.85153	316.5683986	3610.142857	9415.458308	24962	1	25138	8379.333333	14511.69902	25136	1	25144	8381.333333	14474.479	25095	1	0	0	0	0	80	80	158.2841993	158.2841993	41	57	48.11111111	8.432740427	71.11111111	0	0	0	0	0
56169	53	17	233	2	2	78	206	39	39	39	0	103	103	103	0	1218884.12	17167.38197	77.66666667	92.15385686	181	4	4	4	0	4	4	48	48	0	48	48	0	0	0	0	40	40	8583.690987	8583.690987	39	103	64.6	35.05424368	1228.8	0	0	0	0	0
51140	53	17	169	2	2	76	132	38	38	38	0	66	66	66	0	1230769.231	23668.63905	56.33333333	56.95904962	117	4	4	4	0	4	4	48	48	0	48	48	0	0	0	0	40	40	11834.31953	11834.31953	38	66	49.2	15.33623161	235.2	0	0	0	0	0
58701	53	17	197	2	2	88	216	44	44	44	0	108	108	108	0	1543147.208	20304.56853	65.66666667	73.11862508	146	3	3	3	0	3	3	48	48	0	48	48	0	0	0	0	40	40	10152.28426	10152.28426	44	108	69.6	35.05424368	1228.8	0	0	0	0	0
61025	53	17	166	2	2	72	104	36	36	36	0	52	52	52	0	1060240.964	24096.38554	55.33333333	56.35896853	115	3	3	3	0	3	3	48	48	0	48	48	0	0	0	0	40	40	12048.19277	12048.19277	36	52	42.4	8.76356092	76.8	0	0	0	0	0
54455	53	17	24054	2	2	94	256	47	47	47	0	128	128	128	0	14550.5945	166.2925085	8018	13843.43278	24003	4	4	4	0	4	4	47	47	0	47	47	0	0	0	0	40	40	83.14625426	83.14625426	47	128	79.4	44.36552716	1968.3	0	0	0	0	0
59272	53	17	169336	4	2	132	98	33	33	33	0	49	49	49	0	1358.246327	35.43251287	33867.2	51592.27402	116687	3	52601	17533.66667	30363.13934	52594	3	48	48	0	48	48	0	0	0	0	80	64	23.62167525	11.81083762	33	49	37.57142857	7.807200584	60.95238095	0	0	0	0	0
50707	53	17	24651	4	4	188	252	47	47	47	0	63	63	63	0	17849.17448	324.530445	3521.571429	9101.842357	24162	3	24356	8118.666667	14056.747	24350	3	24508	8169.333333	13942.90366	24269	48	0	0	0	0	80	80	162.2652225	162.2652225	47	63	54.11111111	8.432740427	71.11111111	0	0	0	0	0
64046	53	17	25274	4	4	256	584	64	64	64	0	146	146	146	0	33235.73633	316.5308222	3610.571429	8921.108878	23819	1	25140	8380	14439.3041	25053	1	1454	484.6666667	755.4629927	1357	48	0	0	0	0	80	80	158.2654111	158.2654111	64	146	100.4444444	43.21779469	1867.777778	0	0	0	0	0
50641	53	17	48208	2	2	74	204	37	37	37	0	102	102	102	0	5766.67773	82.97378029	16069.33333	27749.76334	48112	48	48	48	0	48	48	48	48	0	48	48	0	0	0	0	40	40	41.48689014	41.48689014	37	102	63	35.60196624	1267.5	0	0	0	0	0
54142	53	17	68397	4	4	132	364	33	33	33	0	91	91	91	0	7251.780049	116.9641943	9771	18625.73441	48672	3	68242	22747.33333	39394.34092	68236	3	19722	6574	11302.49756	19625	48	0	0	0	0	104	80	58.48209717	58.48209717	33	91	58.77777778	30.56868405	934.4444444	0	0	0	0	0
54394	53	17	170	2	2	76	108	38	38	38	0	54	54	54	0	1082352.941	23529.41176	56.66666667	57.49202843	118	4	4	4	0	4	4	48	48	0	48	48	0	0	0	0	64	52	11764.70588	11764.70588	38	54	44.4	8.76356092	76.8	0	0	0	0	0
64999	53	17	178	2	2	66	98	33	33	33	0	49	49	49	0	921348.3146	22471.91011	59.33333333	64.12747721	128	1	1	1	0	1	1	49	49	0	49	49	0	0	0	0	64	64	11235.95506	11235.95506	33	49	39.4	8.76356092	76.8	0	0	0	0	0
58499	53	17	24027	2	2	100	256	50	50	50	0	128	128	128	0	14816.66459	166.4793774	8009	13827.84593	23976	3	3	3	0	3	3	48	48	0	48	48	0	0	0	0	40	40	83.23968868	83.23968868	50	128	81.2	42.72235949	1825.2	0	0	0	0	0
55897	53	17	24233	2	2	88	210	44	44	44	0	105	105	105	0	12297.28057	165.0641687	8077.666667	13946.77835	24182	4	4	4	0	4	4	47	47	0	47	47	0	0	0	0	40	40	82.53208435	82.53208435	44	105	68.4	33.41107601	1116.3	0	0	0	0	0
50592	53	17	47947	4	2	144	128	36	36	36	0	64	64	64	0	5672.930527	125.1381734	9589.4	15342.99261	35253	3	35304	11768	20338.61905	35253	3	48	48	0	48	48	0	0	0	0	80	40	83.42544893	41.71272447	36	64	44	13.66260102	186.6666667	0	0	0	0	0
52336	53	17	129508	4	2	140	410	35	35	35	0	205	205	205	0	4246.841894	46.3291843	25901.6	45210.4364	104421	3	25039	8346.333333	14451.07724	25033	3	48	48	0	48	48	0	0	0	0	104	40	30.88612286	15.44306143	35	205	83.57142857	82.9515062	6880.952381	0	0	0	0	0
50295	53	17	176	2	2	82	208	41	41	41	0	104	104	104	0	1647727.273	22727.27273	58.66666667	61.69548876	125	3	3	3	0	3	3	48	48	0	48	48	0	0	0	0	40	40	11363.63636	11363.63636	41	104	66.2	34.50652112	1190.7	0	0	0	0	0
49221	53	17	27976	4	4	120	528	30	30	30	0	132	132	132	0	23162.7109	285.9593938	3996.571429	10405.64076	27594	3	27793	9264.333333	16040.23386	27786	3	27829	9276.333333	15983.07618	27732	48	0	0	0	0	104	104	142.9796969	142.9796969	30	132	75.33333333	53.75872022	2890	0	0	0	0	0
58690	53	17	82417	4	2	124	174	31	31	31	0	87	87	87	0	3615.758885	72.80051446	16483.4	26694.80785	61395	3	61402	20467.33333	35444.39905	61395	3	48	48	0	48	48	0	0	0	0	104	40	48.5336763	24.26683815	31	87	47	27.32520204	746.6666667	0	0	0	0	0
54932	53	17	239	2	2	92	348	46	46	46	0	174	174	174	0	1841004.184	16736.40167	79.66666667	94.79627278	186	4	4	4	0	4	4	49	49	0	49	49	0	0	0	0	64	40	8368.200837	8368.200837	46	174	97.2	70.10848736	4915.2	0	0	0	0	0
54947	53	17	129976	4	2	136	168	34	34	34	0	84	84	84	0	2338.893334	46.16236844	25995.2	45428.17488	104922	3	25006	8335.333333	14432.02468	25000	3	48	48	0	48	48	0	0	0	0	80	40	30.77491229	15.38745615	34	84	48.28571429	24.39750182	595.2380952	0	0	0	0	0
55703	53	17	186	2	2	88	120	44	44	44	0	60	60	60	0	1118279.57	21505.37634	62	66.12110102	134	4	4	4	0	4	4	48	48	0	48	48	0	0	0	0	40	40	10752.68817	10752.68817	44	60	50.4	8.76356092	76.8	0	0	0	0	0
51906	53	17	181570	4	2	164	286	41	41	41	0	143	143	143	0	2478.382993	33.04510657	36314	60223.64143	138858	3	42663	14221	24625.43236	42656	3	49	49	0	49	49	0	0	0	0	80	64	22.03007105	11.01503552	41	143	70.14285714	49.77090372	2477.142857	0	0	0	0	0
61866	53	17	1052	2	2	60	264	30	30	30	0	132	132	132	0	307984.7909	3802.281369	350.6666667	562.8093224	1000	3	3	3	0	3	3	49	49	0	49	49	0	0	0	0	40	40	1901.140684	1901.140684	30	132	70.8	55.86770087	3121.2	0	0	0	0	0
63115	53	17	23957	2	2	72	160	36	36	36	0	80	80	80	0	9684.017197	166.9658137	7985.666667	13787.43146	23906	3	3	3	0	3	3	48	48	0	48	48	0	0	0	0	40	40	83.48290687	83.48290687	36	80	53.6	24.09979253	580.8	0	0	0	0	0
60152	53	17	393	2	2	60	264	30	30	30	0	132	132	132	0	824427.4809	10178.11705	131	110.8918392	198	3	3	3	0	3	3	192	192	0	192	192	0	0	0	0	64	64	5089.058524	5089.058524	30	132	70.8	55.86770087	3121.2	0	0	0	0	0
58979	53	17	48389	2	2	88	210	44	44	44	0	105	105	105	0	6158.424435	82.66341524	16129.66667	27893.24396	48338	3	3	3	0	3	3	48	48	0	48	48	0	0	0	0	64	64	41.33170762	41.33170762	44	105	68.4	33.41107601	1116.3	0	0	0	0	0
53174	53	17	266	2	2	60	264	30	30	30	0	132	132	132	0	1218045.113	15037.59398	88.66666667	148.3790192	260	3	3	3	0	3	3	3	3	0	3	3	0	0	0	0	64	64	7518.796992	7518.796992	30	132	70.8	55.86770087	3121.2	0	0	0	0	0
60777	53	17	169148	4	2	172	118	43	43	43	0	59	59	59	0	1714.474898	35.47189444	33829.6	47474.27337	99404	3	69694	23231.33333	40231.78749	69687	3	50	50	0	50	50	0	0	0	0	120	40	23.64792962	11.82396481	43	59	47.57142857	7.807200584	60.95238095	0	0	0	0	0
61769	53	17	20070326	6	4	178	360	33	28	29.66666667	2.581988897	120	60	90	34.64101615	26.80574297	0.498248011	2230036.222	6658252.024	20000000	3	20000000	4006837.4	8945594.154	20000000	3	20000000	6682156.667	11600000	20000000	3	0	0	0	0	168	104	0.298948806	0.199299204	28	120	51.90909091	35.72521391	1276.290909	0	0	0	0	0
49624	53	17	60949	4	2	132	162	33	33	33	0	81	81	81	0	4823.705065	98.44296051	12189.8	17235.10632	36666	3	24235	8078.333333	13981.69179	24223	3	48	48	0	48	48	0	0	0	0	104	64	65.62864034	32.81432017	33	81	46.71428571	23.42160175	548.5714286	0	0	0	0	0
64239	53	17	77126	4	2	188	256	47	47	47	0	128	128	128	0	5756.813526	77.79477738	15425.2	31069.95308	70793	4	70801	23600.33333	40870.04821	70793	4	48	48	0	48	48	0	0	0	0	80	40	51.86318492	25.93159246	47	128	70.14285714	39.52395295	1562.142857	0	0	0	0	0
64464	53	17	213	2	2	94	350	47	47	47	0	175	175	175	0	2084507.042	18779.34272	71	81.26499862	161	3	3	3	0	3	3	49	49	0	49	49	0	0	0	0	40	40	9389.671362	9389.671362	47	175	98.2	70.10848736	4915.2	0	0	0	0	0
57659	53	17	252	2	2	60	414	30	30	30	0	207	207	207	0	1880952.381	15873.01587	84	140.2961154	246	3	3	3	0	3	3	3	3	0	3	3	0	0	0	0	40	40	7936.507937	7936.507937	30	207	100.8	96.94689268	9398.7	0	0	0	0	0
55246	53	17	153909	4	2	124	404	31	31	31	0	202	202	202	0	3430.5986	38.98407501	30781.8	55984.51698	129066	3	24840	8280	14334.45248	24832	4	3	3	0	3	3	0	0	0	0	120	40	25.98938334	12.99469167	31	202	79.85714286	83.43945624	6962.142857	0	0	0	0	0
57058	53	17	61604	4	2	188	256	47	47	47	0	128	128	128	0	7207.3242	97.39627297	12320.8	17386.75863	36862	3	24693	8231	14250.44803	24686	3	49	49	0	49	49	0	0	0	0	80	40	64.93084865	32.46542432	47	128	70.14285714	39.52395295	1562.142857	0	0	0	0	0
50233	53	17	280468	4	2	148	416	37	37	37	0	208	208	208	0	2010.924597	21.39281487	56093.6	111749.4201	255029	3	25391	8463.666667	14654.30453	25385	3	48	48	0	48	48	0	0	0	0	128	40	14.26187658	7.130938289	37	208	85.85714286	83.43945624	6962.142857	0	0	0	0	0
54456	53	17	24959	4	4	188	700	47	47	47	0	175	175	175	0	35578.34849	320.5256621	3565.571429	9253.91452	24551	3	24768	8256	14293.7493	24761	3	24794	8264.666667	14230.81812	24697	48	0	0	0	0	80	80	160.262831	160.262831	47	175	103.8888889	67.46192342	4551.111111	0	0	0	0	0
55118	53	17	47015	4	2	140	182	35	35	35	0	91	91	91	0	6848.878018	127.618845	9403	12866.33691	24395	3	24402	8134	14082.4391	24395	3	49	49	0	49	49	0	0	0	0	104	64	85.07923003	42.53961502	35	91	51	27.32520204	746.6666667	0	0	0	0	0
57042	53	17	262	2	2	60	264	30	30	30	0	132	132	132	0	1236641.221	15267.17557	87.33333333	145.2044536	255	3	3	3	0	3	3	4	4	0	4	4	0	0	0	0	64	64	7633.587786	7633.587786	30	132	70.8	55.86770087	3121.2	0	0	0	0	0
51554	53	17	77141	4	2	188	256	47	47	47	0	128	128	128	0	5755.694119	77.77965025	15428.2	22919.03483	51194	3	51200	17066.66667	29555.13763	51194	3	48	48	0	48	48	0	0	0	0	104	40	51.85310017	25.92655008	47	128	70.14285714	39.52395295	1562.142857	0	0	0	0	0
64326	53	17	53112	4	4	132	324	33	33	33	0	81	81	81	0	8585.630366	150.6250941	7587.428571	19883.69346	52679	3	52878	17626	30515.27139	52862	4	52973	17657.66667	30539.8168	52922	3	0	0	0	0	104	104	75.31254707	75.31254707	33	81	54.33333333	25.29822128	640	0	0	0	0	0
65357	53	17	163010	4	2	124	404	31	31	31	0	202	202	202	0	3239.065088	36.80755782	32602	60120.8553	138456	3	24551	8183.666667	14169.33031	24545	3	3	3	0	3	3	0	0	0	0	80	64	24.53837188	12.26918594	31	202	79.85714286	83.43945624	6962.142857	0	0	0	0	0
64013	53	17	227	2	2	88	120	44	44	44	0	60	60	60	0	916299.5595	17621.14537	75.66666667	125.8623587	221	3	3	3	0	3	3	3	3	0	3	3	0	0	0	0	64	64	8810.572687	8810.572687	44	60	50.4	8.76356092	76.8	0	0	0	0	0
58659	53	17	246	2	2	94	350	47	47	47	0	175	175	175	0	1804878.049	16260.1626	82	136.8320138	240	3	3	3	0	3	3	3	3	0	3	3	0	0	0	0	64	64	8130.081301	8130.081301	47	175	98.2	70.10848736	4915.2	0	0	0	0	0
63827	53	17	154362	4	2	136	410	34	34	34	0	205	205	205	0	3537.13997	38.86967	30872.4	56256.29726	129675	3	24684	8228	14246.11789	24678	3	3	3	0	3	3	0	0	0	0	120	64	25.91311333	12.95655667	34	205	82.85714286	83.43945624	6962.142857	0	0	0	0	0
63068	53	17	195	2	2	94	350	47	47	47	0	175	175	175	0	2276923.077	20512.82051	65	106.5222981	188	3	4	4	0	4	4	3	3	0	3	3	0	0	0	0	64	64	10256.41026	10256.41026	47	175	98.2	70.10848736	4915.2	0	0	0	0	0
56055	53	17	60520	4	2	176	200	44	44	44	0	100	100	100	0	6212.822208	99.14077991	12104	22313.99222	51391	3	51398	17132.66667	29668.58696	51391	3	3	3	0	3	3	0	0	0	0	104	40	66.09385327	33.04692664	44	100	60	27.32520204	746.6666667	0	0	0	0	0
63320	53	17	86705	4	2	188	256	47	47	47	0	128	128	128	0	5120.811949	69.20016147	17341	23746.28922	44084	3	42617	14205.66667	24599.74027	42611	3	4	4	0	4	4	0	0	0	0	128	40	46.13344098	23.06672049	47	128	70.14285714	39.52395295	1562.142857	0	0	0	0	0
64789	53	17	65911	4	4	188	508	47	47	47	0	127	127	127	0	10559.69413	121.3757946	9415.857143	23470.31677	62582	1	65666	21888.66667	37908.81869	65662	1	3326	1108.666667	1837.128557	3230	48	0	0	0	0	120	160	60.68789732	60.68789732	47	127	82.55555556	42.16370214	1777.777778	0	0	0	0	0
58300	53	17	171	2	2	88	120	44	44	44	0	60	60	60	0	1216374.269	23391.81287	57	58.41232747	119	3	3	3	0	3	3	49	49	0	49	49	0	0	0	0	64	64	11695.90643	11695.90643	44	60	50.4	8.76356092	76.8	0	0	0	0	0
57498	53	17	174	2	2	88	120	44	44	44	0	60	60	60	0	1195402.299	22988.50575	58	60.62177826	123	3	3	3	0	3	3	48	48	0	48	48	0	0	0	0	64	64	11494.25287	11494.25287	44	60	50.4	8.76356092	76.8	0	0	0	0	0
59767	53	17	200	2	2	94	350	47	47	47	0	175	175	175	0	2220000	20000	66.66666667	110.2739014	194	3	3	3	0	3	3	3	3	0	3	3	0	0	0	0	64	64	10000	10000	47	175	98.2	70.10848736	4915.2	0	0	0	0	0
61768	53	17	161989	4	2	124	404	31	31	31	0	202	202	202	0	3259.480582	37.03955207	32397.8	59862.67571	137838	1	24148	8049.333333	13938.39023	24144	1	3	3	0	3	3	0	0	0	0	128	64	24.69303471	12.34651736	31	202	79.85714286	83.43945624	6962.142857	0	0	0	0	0
64093	53	17	188	2	2	80	144	40	40	40	0	72	72	72	0	1191489.362	21276.59574	62.66666667	68.19335256	137	3	3	3	0	3	3	48	48	0	48	48	0	0	0	0	64	64	10638.29787	10638.29787	40	72	52.8	17.52712184	307.2	0	0	0	0	0
54048	53	17	51337	4	2	176	144	44	44	44	0	72	72	72	0	6233.320997	116.8747687	10267.4	14231.89133	28978	2	28983	9661	16729.01273	28978	2	48	48	0	48	48	0	0	0	0	104	64	77.91651246	38.95825623	44	72	52	13.66260102	186.6666667	0	0	0	0	0
58532	53	17	167	2	2	88	120	44	44	44	0	60	60	60	0	1245508.982	23952.09581	55.66666667	56.29683236	115	3	3	3	0	3	3	49	49	0	49	49	0	0	0	0	64	64	11976.0479	11976.0479	44	60	50.4	8.76356092	76.8	0	0	0	0	0
61854	53	17	100367	4	2	128	236	32	32	32	0	118	118	118	0	3626.690048	59.78060518	20073.4	32696.37889	75253	4	25066	8355.333333	14464.93364	25058	4	48	48	0	48	48	0	0	0	0	128	64	39.85373679	19.92686839	32	118	56.57142857	41.96370314	1760.952381	0	0	0	0	0
62855	53	17	1102	2	2	60	264	30	30	30	0	132	132	132	0	294010.8893	3629.764065	367.3333333	577.344207	1033	3	3	3	0	3	3	66	66	0	66	66	0	0	0	0	64	64	1814.882033	1814.882033	30	132	70.8	55.86770087	3121.2	0	0	0	0	0
51764	53	17	49235	4	2	172	198	43	43	43	0	99	99	99	0	7514.979181	121.8645273	9847	13458.72265	24707	3	24480	8160	14127.47242	24473	3	48	48	0	48	48	0	0	0	0	80	40	81.24301818	40.62150909	43	99	59	27.32520204	746.6666667	0	0	0	0	0
65141	53	17	177	2	2	80	136	40	40	40	0	68	68	68	0	1220338.983	22598.87006	59	62.23343153	126	3	3	3	0	3	3	48	48	0	48	48	0	0	0	0	64	64	11299.43503	11299.43503	40	68	51.2	15.33623161	235.2	0	0	0	0	0
51501	53	17	110185	4	2	120	264	30	30	30	0	132	132	132	0	3485.047874	54.45387303	22037	37142.36637	85740	1	24397	8132.333333	14082.15045	24393	1	48	48	0	48	48	0	0	0	0	104	40	36.30258202	18.15129101	30	132	59.14285714	49.77090372	2477.142857	0	0	0	0	0
52072	53	17	186	2	2	86	118	43	43	43	0	59	59	59	0	1096774.194	21505.37634	62	66.12110102	134	4	4	4	0	4	4	48	48	0	48	48	0	0	0	0	64	64	10752.68817	10752.68817	43	59	49.4	8.76356092	76.8	0	0	0	0	0
60724	53	17	832	2	2	88	200	44	44	44	0	100	100	100	0	346153.8462	4807.692308	277.3333333	436.7680544	781	3	3	3	0	3	3	48	48	0	48	48	0	0	0	0	64	64	2403.846154	2403.846154	44	100	66.4	30.67246322	940.8	0	0	0	0	0
57938	53	17	48605	4	2	284	310	71	71	71	0	155	155	155	0	12220.96492	123.4440901	9721	19640.02496	44732	1	44736	14912	25824.87756	44732	1	67	67	0	67	67	0	0	0	0	128	64	82.29606008	41.14803004	71	155	95	40.98780306	1680	0	0	0	0	0
63232	53	17	70075	4	2	172	288	43	43	43	0	144	144	144	0	6564.395291	85.62254727	14015	20528.56964	45577	3	24306	8102	14027.87949	24300	3	192	192	0	192	192	0	0	0	0	104	64	57.08169818	28.54084909	43	144	71.85714286	49.28295368	2428.809524	0	0	0	0	0
52863	53	17	48587	2	2	80	202	40	40	40	0	101	101	101	0	5804.021652	82.32654825	16195.66667	28008.4249	48537	3	3	3	0	3	3	47	47	0	47	47	0	0	0	0	64	64	41.16327413	41.16327413	40	101	64.4	33.41107601	1116.3	0	0	0	0	0
52945	53	17	51018	4	2	192	180	48	48	48	0	90	90	90	0	7291.544161	117.605551	10203.6	13910.38507	26644	3	24185	8061.666667	13958.02011	24179	3	189	189	0	189	189	0	0	0	0	80	64	78.40370065	39.20185033	48	90	60	20.49390153	420	0	0	0	0	0
63143	53	17	174	2	2	90	122	45	45	45	0	61	61	61	0	1218390.805	22988.50575	58	60.62177826	123	3	3	3	0	3	3	48	48	0	48	48	0	0	0	0	64	64	11494.25287	11494.25287	45	61	51.4	8.76356092	76.8	0	0	0	0	0
55825	53	17	109187	4	2	208	360	52	52	52	0	180	180	180	0	5202.084497	54.9515968	21837.4	36584.13226	84405	1	24781	8260.333333	14301.25485	24774	3	1	1	0	1	1	0	0	0	0	128	64	36.63439787	18.31719893	52	180	88.57142857	62.45760467	3900.952381	0	0	0	0	0
58246	53	17	24439	4	4	160	224	40	40	40	0	56	56	56	0	15712.59053	327.3456361	3491.285714	9093.869358	24114	3	24288	8096	14016.62117	24281	3	24316	8105.333333	13954.84469	24219	48	0	0	0	0	80	80	163.672818	163.672818	40	56	47.11111111	8.432740427	71.11111111	0	0	0	0	0
50935	53	17	341	2	2	142	270	71	71	71	0	135	135	135	0	1208211.144	11730.20528	113.6666667	98.56131763	192	3	3	3	0	3	3	192	192	0	192	192	0	0	0	0	64	64	5865.102639	5865.102639	71	135	96.6	35.05424368	1228.8	0	0	0	0	0
57325	53	17	61912	4	2	152	172	38	38	38	0	86	86	86	0	5233.234268	96.9117457	12382.4	17451.38798	36915	3	24949	8316.333333	14398.2497	24942	3	48	48	0	48	48	0	0	0	0	128	64	64.60783047	32.30391523	38	86	51.71428571	23.42160175	548.5714286	0	0	0	0	0
56848	53	17	60590	4	2	156	134	39	39	39	0	67	67	67	0	4786.268361	99.02624195	12118	21880.38609	50479	4	50487	16829	29141.75484	50479	4	48	48	0	48	48	0	0	0	0	128	64	66.01749464	33.00874732	39	67	47	13.66260102	186.6666667	0	0	0	0	0
51139	53	17	349	2	2	78	110	39	39	39	0	55	55	55	0	538681.9484	11461.31805	116.3333333	99.02693236	191	4	4	4	0	4	4	191	191	0	191	191	0	0	0	0	64	64	5730.659026	5730.659026	39	55	45.4	8.76356092	76.8	0	0	0	0	0
50595	53	17	170	2	2	64	96	32	32	32	0	48	48	48	0	941176.4706	23529.41176	56.66666667	57.49202843	118	4	4	4	0	4	4	48	48	0	48	48	0	0	0	0	64	64	11764.70588	11764.70588	32	48	38.4	8.76356092	76.8	0	0	0	0	0
56365	53	17	60369	4	2	164	138	41	41	41	0	69	69	69	0	5002.567543	99.38875913	12073.8	17168.08837	36858	4	36866	12288.66667	21277.66682	36858	4	65	65	0	65	65	0	0	0	0	128	40	66.25917275	33.12958638	41	69	49	13.66260102	186.6666667	0	0	0	0	0
58336	53	17	48034	4	2	128	96	32	32	32	0	48	48	48	0	4663.363451	124.911521	9606.8	13134.83366	24493	3	24500	8166.666667	14139.01943	24493	3	47	47	0	47	47	0	0	0	0	128	64	83.27434734	41.63717367	32	48	36.57142857	7.807200584	60.95238095	0	0	0	0	0
55971	53	17	178	2	2	82	114	41	41	41	0	57	57	57	0	1101123.596	22471.91011	59.33333333	62.77207447	127	3	3	3	0	3	3	48	48	0	48	48	0	0	0	0	64	64	11235.95506	11235.95506	41	57	47.4	8.76356092	76.8	0	0	0	0	0
58901	53	17	163861	4	2	128	194	32	32	32	0	97	97	97	0	1965.080159	36.61640049	32772.2	52884.49072	121536	3	42277	14092.33333	24396.5133	42263	3	48	48	0	48	48	0	0	0	0	128	64	24.41093366	12.20546683	32	97	50.57142857	31.71675237	1005.952381	0	0	0	0	0
50431	53	17	291	2	2	64	272	32	32	32	0	136	136	136	0	1154639.175	13745.70447	97	126.6333289	241	3	3	3	0	3	3	47	47	0	47	47	0	0	0	0	64	64	6872.852234	6872.852234	32	136	73.6	56.96314598	3244.8	0	0	0	0	0
49202	53	17	61938	4	2	132	234	33	33	33	0	117	117	117	0	5909.134941	96.87106461	12387.6	19724.65419	45237	3	45243	15081	26115.86208	45237	3	48	48	0	48	48	0	0	0	0	80	40	64.58070974	32.29035487	33	117	57	40.98780306	1680	0	0	0	0	0
53957	53	17	24195	2	2	60	264	30	30	30	0	132	132	132	0	13391.19653	165.3234139	8065	13925.70587	24145	3	3	3	0	3	3	47	47	0	47	47	0	0	0	0	40	40	82.66170696	82.66170696	30	132	70.8	55.86770087	3121.2	0	0	0	0	0
61307	53	17	59277	4	2	136	230	34	34	34	0	115	115	115	0	6174.401539	101.2196974	11855.4	16904.20008	36400	3	36407	12135.66667	21013.52908	36400	3	49	49	0	49	49	0	0	0	0	80	40	67.47979824	33.73989912	34	115	57.14285714	39.52395295	1562.142857	0	0	0	0	0
61615	53	17	198	2	2	68	100	34	34	34	0	50	50	50	0	848484.8485	20202.0202	66	73	146	3	3	3	0	3	3	49	49	0	49	49	0	0	0	0	40	40	10101.0101	10101.0101	34	50	40.4	8.76356092	76.8	0	0	0	0	0
53132	53	17	141147	4	2	172	288	43	43	43	0	144	144	144	0	3259.013652	42.50887373	28229.4	43806.81122	99760	3	41341	13780.33333	23863.04133	41335	3	46	46	0	46	46	0	0	0	0	80	40	28.33924915	14.16962458	43	144	71.85714286	49.28295368	2428.809524	0	0	0	0	0
50848	53	17	23976	2	2	88	200	44	44	44	0	100	100	100	0	12012.01201	166.8335002	7992	13799.26632	23926	3	3	3	0	3	3	47	47	0	47	47	0	0	0	0	40	40	83.41675008	83.41675008	44	100	66.4	30.67246322	940.8	0	0	0	0	0
58660	53	17	60669	4	2	148	200	37	37	37	0	100	100	100	0	5736.043119	98.89729516	12133.8	22263.48999	51304	3	51310	17103.33333	29618.64616	51304	3	48	48	0	48	48	0	0	0	0	80	40	65.93153011	32.96576505	37	100	55	30.7408523	945	0	0	0	0	0
52203	53	17	227378	4	2	184	216	46	46	46	0	108	108	108	0	1759.185145	26.38777718	45475.6	88541.30231	202716	4	24597	8199	14194.15637	24589	4	65	65	0	65	65	0	0	0	0	80	40	17.59185145	8.795925727	46	108	63.71428571	30.25290226	915.2380952	0	0	0	0	0
57270	53	17	179	2	2	74	138	37	37	37	0	69	69	69	0	1184357.542	22346.36872	59.66666667	63.31139971	128	3	3	3	0	3	3	48	48	0	48	48	0	0	0	0	40	40	11173.18436	11173.18436	37	69	49.8	17.52712184	307.2	0	0	0	0	0
55865	53	17	179	2	2	68	100	34	34	34	0	50	50	50	0	938547.486	22346.36872	59.66666667	61.69548876	126	4	4	4	0	4	4	49	49	0	49	49	0	0	0	0	40	40	11173.18436	11173.18436	34	50	40.4	8.76356092	76.8	0	0	0	0	0
61141	53	17	60228	4	2	180	146	45	45	45	0	73	73	73	0	5412.764827	99.62143853	12045.6	16974.54687	35992	4	24188	8062.666667	13920.79762	24137	4	48	48	0	48	48	0	0	0	0	128	64	66.41429236	33.20714618	45	73	53	13.66260102	186.6666667	0	0	0	0	0
65376	53	17	183	2	2	86	204	43	43	43	0	102	102	102	0	1584699.454	21857.9235	61	64.83826031	131	3	3	3	0	3	3	49	49	0	49	49	0	0	0	0	80	80	10928.96175	10928.96175	43	102	66.6	32.31563089	1044.3	0	0	0	0	0
58032	53	17	217	2	2	100	228	50	50	50	0	114	114	114	0	1511520.737	18433.17972	72.33333333	40.41451884	119	49	49	49	0	49	49	49	49	0	49	49	0	0	0	0	40	40	9216.589862	9216.589862	50	114	75.6	35.05424368	1228.8	0	0	0	0	0
52327	53	17	164	2	2	80	112	40	40	40	0	56	56	56	0	1170731.707	24390.2439	54.66666667	55.30220008	113	3	3	3	0	3	3	48	48	0	48	48	0	0	0	0	40	40	12195.12195	12195.12195	40	56	46.4	8.76356092	76.8	0	0	0	0	0
58542	53	17	60043	4	2	140	262	35	35	35	0	131	131	131	0	6695.201772	99.92838466	12008.6	20656.87907	47738	4	47791	15930.33333	27546.25656	47738	4	48	48	0	48	48	0	0	0	0	128	64	66.61892311	33.30946155	35	131	62.42857143	46.8432035	2194.285714	0	0	0	0	0
49309	53	17	309	2	2	82	832	41	41	41	0	416	416	416	0	2957928.803	12944.98382	103	135.9448418	258	4	4	4	0	4	4	47	47	0	47	47	0	0	0	0	64	64	6472.491909	6472.491909	41	416	191	205.3959591	42187.5	0	0	0	0	0
58180	53	17	23981	2	2	132	296	66	66	66	0	148	148	148	0	17847.46257	166.7987156	7993.666667	13800.42102	23929	4	4	4	0	4	4	48	48	0	48	48	0	0	0	0	40	40	83.39935782	83.39935782	66	148	98.8	44.91324972	2017.2	0	0	0	0	0
56033	53	17	5795621	4	4	136	538	34	34	34	0	190	79	134.5	64.08587988	116.294699	1.380352511	827945.8571	2179713.513	5771029	4	5795389	1931796.333	3345962.471	5795381	4	5771314	1923771.333	3331985.687	5771217	48	0	0	0	0	104	80	0.690176255	0.690176255	34	190	78.66666667	65.92230275	4345.75	0	0	0	0	0
50019	53	17	177	2	2	80	204	40	40	40	0	102	102	102	0	1604519.774	22598.87006	59	62.23343153	126	3	3	3	0	3	3	48	48	0	48	48	0	0	0	0	40	40	11299.43503	11299.43503	40	102	64.8	33.95879857	1153.2	0	0	0	0	0
49797	53	17	182	2	2	64	96	32	32	32	0	48	48	48	0	879120.8791	21978.02198	60.66666667	64.93329911	131	3	3	3	0	3	3	48	48	0	48	48	0	0	0	0	64	64	10989.01099	10989.01099	32	48	38.4	8.76356092	76.8	0	0	0	0	0
59063	53	17	6425550	6	6	304	700	58	47	50.66666667	5.680375574	124	113	116.6666667	5.680375574	156.2512158	1.867544413	584140.9091	1924582.967	6386876	1	6425375	1285075	2852116.975	6387011	3	6425197	1285039.4	2852133.657	6387006	1	0	0	0	0	144	144	0.933772206	0.933772206	47	124	80.84615385	34.91858663	1219.307692	0	0	0	0	0
51923	53	17	160	2	2	80	112	40	40	40	0	56	56	56	0	1200000	25000	53.33333333	88.05869255	155	1	4	4	0	4	4	1	1	0	1	1	0	0	0	0	64	64	12500	12500	40	56	46.4	8.76356092	76.8	0	0	0	0	0
49993	53	17	47333	2	2	68	458	34	34	34	0	229	229	229	0	11112.75432	84.50763738	15777.66667	27244.58185	47237	48	48	48	0	48	48	48	48	0	48	48	0	0	0	0	64	64	42.25381869	42.25381869	34	229	112	106.8058987	11407.5	0	0	0	0	0
62074	53	17	61493	4	2	168	282	42	42	42	0	141	141	141	0	7317.906103	97.57208138	12298.6	17255.94322	36302	3	25142	8380.666667	14470.72543	25090	3	49	49	0	49	49	0	0	0	0	144	64	65.04805425	32.52402713	42	141	70.28571429	48.30705361	2333.571429	0	0	0	0	0
53303	53	17	23708	2	2	70	290	35	35	35	0	145	145	145	0	15184.74776	168.7194196	7902.666667	13644.5383	23658	2	2	2	0	2	2	48	48	0	48	48	0	0	0	0	64	64	84.3597098	84.3597098	35	145	79	60.24948133	3630	0	0	0	0	0
54228	53	17	219706	4	2	156	110	39	39	39	0	55	55	55	0	1210.708856	27.30922232	43941.2	85121.12634	195011	1	24647	8215.666667	14226.48802	24643	1	48	48	0	48	48	0	0	0	0	144	64	18.20614822	9.103074108	39	55	43.57142857	7.807200584	60.95238095	0	0	0	0	0
59610	53	17	205	2	2	100	132	50	50	50	0	66	66	66	0	1131707.317	19512.19512	68.33333333	35.21836642	109	48	48	48	0	48	48	48	48	0	48	48	0	0	0	0	80	80	9756.097561	9756.097561	50	66	56.4	8.76356092	76.8	0	0	0	0	0
54755	53	17	216	2	2	66	386	33	33	33	0	193	193	193	0	2092592.593	18518.51852	72	83.62415919	165	3	3	3	0	3	3	48	48	0	48	48	0	0	0	0	80	80	9259.259259	9259.259259	33	193	97	87.6356092	7680	0	0	0	0	0
54452	53	17	51264	4	2	188	206	47	47	47	0	103	103	103	0	7685.705368	117.0411985	10252.8	14038.36603	26760	3	24456	8152	14114.48203	24450	3	48	48	0	48	48	0	0	0	0	104	80	78.02746567	39.01373283	47	103	63	27.32520204	746.6666667	0	0	0	0	0
51855	53	17	25264	4	4	136	200	34	34	34	0	50	50	50	0	13299.55668	316.6561115	3609.142857	9071.09713	24172	1	25016	8338.666667	14400.57826	24967	1	1044	348	518.7494578	947	48	0	0	0	0	144	128	158.3280557	158.3280557	34	50	41.11111111	8.432740427	71.11111111	0	0	0	0	0
56711	53	17	214	2	2	94	158	47	47	47	0	79	79	79	0	1177570.093	18691.58879	71.33333333	39.55165399	117	48	49	49	0	49	49	48	48	0	48	48	0	0	0	0	64	64	9345.794393	9345.794393	47	79	59.8	17.52712184	307.2	0	0	0	0	0
57057	53	17	220	2	2	132	388	66	66	66	0	194	194	194	0	2363636.364	18181.81818	73.33333333	85.8506455	169	3	3	3	0	3	3	48	48	0	48	48	0	0	0	0	40	40	9090.909091	9090.909091	66	194	117.2	70.10848736	4915.2	0	0	0	0	0
50405	53	17	46838	4	2	140	444	35	35	35	0	222	222	222	0	12468.50848	128.1011145	9367.6	20035.89601	45188	1	45192	15064	26088.14928	45188	1	49	49	0	49	49	0	0	0	0	128	64	85.40074299	42.70037149	35	222	88.42857143	91.24665682	8325.952381	0	0	0	0	0
55774	53	17	85702	4	2	136	234	34	34	34	0	117	117	117	0	4317.285478	70.01003477	17140.4	30165.24613	69665	1	69668	23222.66667	40220.24048	69665	1	49	49	0	49	49	0	0	0	0	144	64	46.67335651	23.33667826	34	117	57.71428571	40.49985303	1640.238095	0	0	0	0	0
50484	53	17	199	2	2	64	96	32	32	32	0	48	48	48	0	804020.1005	20100.50251	66.33333333	30.89228598	102	48	49	49	0	49	49	48	48	0	48	48	0	0	0	0	40	40	10050.25126	10050.25126	32	48	38.4	8.76356092	76.8	0	0	0	0	0
49381	53	17	207	2	2	70	262	35	35	35	0	131	131	131	0	1603864.734	19323.6715	69	77.65951326	155	4	4	4	0	4	4	48	48	0	48	48	0	0	0	0	40	40	9661.835749	9661.835749	35	131	73.4	52.58136552	2764.8	0	0	0	0	0
61685	53	17	23777	2	2	148	312	74	74	74	0	156	156	156	0	19346.42722	168.2298019	7925.666667	13683.50855	23726	3	3	3	0	3	3	48	48	0	48	48	0	0	0	0	40	64	84.11490095	84.11490095	74	156	106.8	44.91324972	2017.2	0	0	0	0	0
63230	53	17	171	2	2	78	110	39	39	39	0	55	55	55	0	1099415.205	23391.81287	57	59.01694672	120	3	3	3	0	3	3	48	48	0	48	48	0	0	0	0	40	40	11695.90643	11695.90643	39	55	45.4	8.76356092	76.8	0	0	0	0	0
64036	53	17	352	2	2	62	246	31	31	31	0	123	123	123	0	875000	11363.63636	117.3333333	100.3809411	191	3	3	3	0	3	3	191	191	0	191	191	0	0	0	0	64	64	5681.818182	5681.818182	31	123	67.8	50.39047529	2539.2	0	0	0	0	0
56557	53	17	183278	4	2	136	214	34	34	34	0	107	107	107	0	1909.667281	32.7371534	36655.6	68959.82399	158533	4	24696	8232	14212.36071	24643	4	49	49	0	49	49	0	0	0	0	80	40	21.82476893	10.91238447	34	107	54.85714286	35.62035266	1268.809524	0	0	0	0	0
63705	53	17	167	2	2	90	122	45	45	45	0	61	61	61	0	1269461.078	23952.09581	55.66666667	56.88878038	116	3	3	3	0	3	3	48	48	0	48	48	0	0	0	0	64	64	11976.0479	11976.0479	45	61	51.4	8.76356092	76.8	0	0	0	0	0
56374	53	17	24376	2	2	80	424	40	40	40	0	212	212	212	0	20676.07483	164.095832	8125.333333	14029.34091	24325	3	3	3	0	3	3	48	48	0	48	48	0	0	0	0	64	40	82.04791598	82.04791598	40	212	108.8	94.20827989	8875.2	0	0	0	0	0
59962	53	17	193	2	2	146	210	73	73	73	0	105	105	105	0	1844559.585	20725.3886	64.33333333	70.92484285	142	3	3	3	0	3	3	48	48	0	48	48	0	0	0	0	64	64	10362.6943	10362.6943	73	105	85.8	17.52712184	307.2	0	0	0	0	0
56839	53	17	255	2	2	148	404	74	74	74	0	202	202	202	0	2164705.882	15686.27451	85	63.22183167	158	48	48	48	0	48	48	49	49	0	49	49	0	0	0	0	40	40	7843.137255	7843.137255	74	202	125.2	70.10848736	4915.2	0	0	0	0	0
65176	53	17	23593	2	2	70	226	35	35	35	0	113	113	113	0	12546.09418	169.5418132	7864.333333	13537.42045	23496	48	49	49	0	49	49	48	48	0	48	48	0	0	0	0	40	64	84.77090662	84.77090662	35	113	66.2	42.72235949	1825.2	0	0	0	0	0
55584	53	17	190	2	2	68	196	34	34	34	0	98	98	98	0	1389473.684	21052.63158	63.33333333	68.63186821	138	3	3	3	0	3	3	49	49	0	49	49	0	0	0	0	40	40	10526.31579	10526.31579	34	98	59.6	35.05424368	1228.8	0	0	0	0	0
64016	53	17	24814	4	4	136	392	34	34	34	0	98	98	98	0	21278.31063	322.3986459	3544.857143	9199.766092	24407	0	24505	8168.333333	14104.68583	24455	2	359	119.6666667	123.2652965	262	48	0	0	0	0	144	128	161.199323	161.199323	34	98	62.44444444	33.73096171	1137.777778	0	0	0	0	0
64148	53	17	38654	4	4	160	1440	40	40	40	0	360	360	360	0	41392.87008	206.9643504	5522	14300.9513	37952	3	38387	12795.66667	22156.68261	38380	3	38271	12757	22011.76769	38174	48	0	0	0	0	104	104	103.4821752	103.4821752	40	360	182.2222222	168.6548085	28444.44444	0	0	0	0	0
52093	53	17	24545	2	2	80	202	40	40	40	0	101	101	101	0	11489.10165	162.9659809	8181.666667	14126.04776	24493	3	3	3	0	3	3	49	49	0	49	49	0	0	0	0	64	40	81.48299043	81.48299043	40	101	64.4	33.41107601	1116.3	0	0	0	0	0
59376	53	17	238	2	2	66	386	33	33	33	0	193	193	193	0	1899159.664	16806.72269	79.33333333	97.12020044	188	1	49	49	0	49	49	1	1	0	1	1	0	0	0	0	64	64	8403.361345	8403.361345	33	193	97	87.6356092	7680	0	0	0	0	0
62854	53	17	51511	2	2	64	120	32	32	32	0	60	60	60	0	3572.052571	77.65331677	17170.33333	29695.73094	51460	3	3	3	0	3	3	48	48	0	48	48	0	0	0	0	40	64	38.82665838	38.82665838	32	60	43.2	15.33623161	235.2	0	0	0	0	0
58929	53	17	25202	4	4	136	448	34	34	34	0	112	112	112	0	23172.76407	317.4351242	3600.285714	8803.625876	23532	3	25040	8346.666667	14412.70101	24989	3	1622	540.6666667	851.5916471	1524	49	0	0	0	0	128	104	158.7175621	158.7175621	34	112	68.66666667	41.10960958	1690	0	0	0	0	0
64666	53	17	24611	4	4	200	444	50	50	50	0	111	111	111	0	26167.16103	325.0579009	3515.857143	9070.228616	24084	1	24410	8136.666667	14091.38802	24408	1	526	175.3333333	219.6823464	429	48	0	0	0	0	80	80	162.5289505	162.5289505	50	111	77.11111111	32.14982288	1033.611111	0	0	0	0	0
49461	53	17	169	2	2	64	188	32	32	32	0	94	94	94	0	1491124.26	23668.63905	56.33333333	56.95904962	117	4	4	4	0	4	4	48	48	0	48	48	0	0	0	0	40	40	11834.31953	11834.31953	32	94	56.8	33.95879857	1153.2	0	0	0	0	0
49817	53	17	75706	4	2	292	314	73	73	73	0	157	157	157	0	8004.649565	79.25395609	15141.2	21090.31323	43347	3	43353	14451	25024.67007	43347	3	3	3	0	3	3	0	0	0	0	128	64	52.83597073	26.41798536	73	157	97	40.98780306	1680	0	0	0	0	0
56769	53	17	185	2	2	68	100	34	34	34	0	50	50	50	0	908108.1081	21621.62162	61.66666667	66.56074919	134	3	3	3	0	3	3	48	48	0	48	48	0	0	0	0	64	64	10810.81081	10810.81081	34	50	40.4	8.76356092	76.8	0	0	0	0	0
62401	53	17	1060	2	2	78	208	39	39	39	0	104	104	104	0	269811.3208	3773.584906	353.3333333	528.8528466	964	48	48	48	0	48	48	48	48	0	48	48	0	0	0	0	40	40	1886.792453	1886.792453	39	104	65	35.60196624	1267.5	0	0	0	0	0
61743	53	17	28979	4	4	168	568	42	42	42	0	142	142	142	0	25397.70178	276.0619759	4139.857143	8906.693278	23939	3	28773	9591	16606.90314	28767	3	5037	1679	2823.242816	4939	49	0	0	0	0	128	104	138.030988	138.030988	42	142	86.44444444	52.70462767	2777.777778	0	0	0	0	0
56996	53	17	196	2	2	60	264	30	30	30	0	132	132	132	0	1653061.224	20408.16327	65.33333333	107.9645003	190	3	3	3	0	3	3	3	3	0	3	3	0	0	0	0	40	40	10204.08163	10204.08163	30	132	70.8	55.86770087	3121.2	0	0	0	0	0
63840	53	17	49924	4	2	156	160	39	39	39	0	80	80	80	0	6329.621024	120.1826777	9984.8	13649.1345	25263	4	24614	8204.666667	14203.97132	24606	4	47	47	0	47	47	0	0	0	0	80	40	80.12178511	40.06089256	39	80	50.71428571	20.0059515	400.2380952	0	0	0	0	0
51412	53	17	183	2	2	82	114	41	41	41	0	57	57	57	0	1071038.251	21857.9235	61	64.83826031	131	3	3	3	0	3	3	49	49	0	49	49	0	0	0	0	64	64	10928.96175	10928.96175	41	57	47.4	8.76356092	76.8	0	0	0	0	0
50585	53	17	208	2	2	60	264	30	30	30	0	132	132	132	0	1557692.308	19230.76923	69.33333333	78.50053078	156	3	3	3	0	3	3	49	49	0	49	49	0	0	0	0	40	40	9615.384615	9615.384615	30	132	70.8	55.86770087	3121.2	0	0	0	0	0
55600	53	17	184	2	2	82	206	41	41	41	0	103	103	103	0	1565217.391	21739.13043	61.33333333	66.0176744	133	3	3	3	0	3	3	48	48	0	48	48	0	0	0	0	64	64	10869.56522	10869.56522	41	103	65.8	33.95879857	1153.2	0	0	0	0	0
51117	53	17	248	2	2	60	264	30	30	30	0	132	132	132	0	1306451.613	16129.03226	82.66666667	102.275771	198	3	3	3	0	3	3	47	47	0	47	47	0	0	0	0	40	40	8064.516129	8064.516129	30	132	70.8	55.86770087	3121.2	0	0	0	0	0
65091	53	17	185	2	2	56	312	28	28	28	0	156	156	156	0	1989189.189	21621.62162	61.66666667	101.6136474	179	3	3	3	0	3	3	3	3	0	3	3	0	0	0	0	64	64	10810.81081	10810.81081	28	156	79.2	70.10848736	4915.2	0	0	0	0	0
63702	53	17	46770	4	2	124	234	31	31	31	0	117	117	117	0	7654.479367	128.2873637	9354	12843.18278	24799	3	24806	8268.666667	14315.68861	24799	3	3	3	0	3	3	0	0	0	0	128	40	85.52490913	42.76245456	31	117	55.57142857	41.96370314	1760.952381	0	0	0	0	0
50750	53	17	190	2	2	60	264	30	30	30	0	132	132	132	0	1705263.158	21052.63158	63.33333333	104.5003987	184	3	3	3	0	3	3	3	3	0	3	3	0	0	0	0	40	40	10526.31579	10526.31579	30	132	70.8	55.86770087	3121.2	0	0	0	0	0
59958	53	17	152	2	2	82	114	41	41	41	0	57	57	57	0	1289473.684	26315.78947	50.66666667	82.56108849	146	3	3	3	0	3	3	3	3	0	3	3	0	0	0	0	64	64	13157.89474	13157.89474	41	57	47.4	8.76356092	76.8	0	0	0	0	0
64910	53	17	47829	4	2	140	238	35	35	35	0	119	119	119	0	7903.15499	125.4469046	9565.8	20419.92071	46069	3	46076	15358.66667	26595.92883	46069	3	3	3	0	3	3	0	0	0	0	104	64	83.63126973	41.81563487	35	119	59	40.98780306	1680	0	0	0	0	0
61272	53	17	23968	2	2	56	312	28	28	28	0	156	156	156	0	15353.80507	166.8891856	7989.333333	13831.86908	23961	3	4	4	0	4	4	3	3	0	3	3	0	0	0	0	40	64	83.44459279	83.44459279	28	156	79.2	70.10848736	4915.2	0	0	0	0	0
58795	53	17	23881	2	2	82	114	41	41	41	0	57	57	57	0	8207.361501	167.4971735	7960.333333	13781.63961	23874	3	4	4	0	4	4	3	3	0	3	3	0	0	0	0	64	64	83.74858674	83.74858674	41	57	47.4	8.76356092	76.8	0	0	0	0	0
55407	53	17	196	2	2	76	140	38	38	38	0	70	70	70	0	1102040.816	20408.16327	65.33333333	72.56950691	145	3	3	3	0	3	3	48	48	0	48	48	0	0	0	0	64	64	10204.08163	10204.08163	38	70	50.8	17.52712184	307.2	0	0	0	0	0
60220	53	17	101294	4	2	180	326	45	45	45	0	163	163	163	0	4995.360041	59.23351827	20258.8	33105.04969	76232	3	24997	8332.333333	14426.82853	24991	3	65	65	0	65	65	0	0	0	0	80	64	39.48901218	19.74450609	45	163	78.71428571	57.5781043	3315.238095	0	0	0	0	0
60592	53	17	173	2	2	70	166	35	35	35	0	83	83	83	0	1364161.85	23121.38728	57.66666667	93.82075108	166	3	4	4	0	4	4	3	3	0	3	3	0	0	0	0	40	40	11560.69364	11560.69364	35	83	54.2	26.29068276	691.2	0	0	0	0	0
65200	53	17	23761	2	2	56	212	28	28	28	0	106	106	106	0	11278.98657	168.3430832	7920.333333	13712.35758	23754	3	3	3	0	3	3	4	4	0	4	4	0	0	0	0	40	40	84.1715416	84.1715416	28	106	59.2	42.72235949	1825.2	0	0	0	0	0
60044	53	17	23567	2	2	82	212	41	41	41	0	106	106	106	0	12475.07107	169.7288581	7855.666667	13599.48559	23559	4	4	4	0	4	4	4	4	0	4	4	0	0	0	0	64	40	84.86442907	84.86442907	41	106	67	35.60196624	1267.5	0	0	0	0	0
52974	53	17	47988	2	2	70	166	35	35	35	0	83	83	83	0	4917.896141	83.35417188	15996	27698.95651	47980	4	4	4	0	4	4	4	4	0	4	4	0	0	0	0	40	40	41.67708594	41.67708594	35	83	54.2	26.29068276	691.2	0	0	0	0	0
65143	53	17	59808	4	2	152	188	38	38	38	0	94	94	94	0	5684.858213	100.3210273	11961.6	16826.45262	35377	3	24428	8142.666667	14097.45021	24421	3	3	3	0	3	3	0	0	0	0	104	40	66.88068486	33.44034243	38	94	54	27.32520204	746.6666667	0	0	0	0	0
61612	53	17	165	2	2	82	114	41	41	41	0	57	57	57	0	1187878.788	24242.42424	55	88.33459119	157	4	4	4	0	4	4	4	4	0	4	4	0	0	0	0	64	64	12121.21212	12121.21212	41	57	47.4	8.76356092	76.8	0	0	0	0	0
57227	53	17	69668	4	2	144	264	36	36	36	0	132	132	132	0	5856.347247	86.12275363	13933.6	19923.28362	42964	3	26700	8900	15410.05603	26694	3	4	4	0	4	4	0	0	0	0	80	40	57.41516909	28.70758454	36	132	63.42857143	46.8432035	2194.285714	0	0	0	0	0
60375	53	17	23796	2	2	102	202	51	51	51	0	101	101	101	0	12775.25635	168.0954782	7932	13733.43085	23790	3	3	3	0	3	3	3	3	0	3	3	0	0	0	0	64	40	84.04773912	84.04773912	51	101	71	27.38612788	750	0	0	0	0	0
55283	53	17	166	2	2	82	212	41	41	41	0	106	106	106	0	1771084.337	24096.38554	55.33333333	88.91194146	158	4	4	4	0	4	4	4	4	0	4	4	0	0	0	0	64	64	12048.19277	12048.19277	41	106	67	35.60196624	1267.5	0	0	0	0	0
50165	53	17	69424	4	2	180	306	45	45	45	0	153	153	153	0	7000.460936	86.42544365	13884.8	20189.28747	44329	1	25091	8363.666667	14481.96555	25086	1	4	4	0	4	4	0	0	0	0	80	40	57.61696243	28.80848122	45	153	75.85714286	52.69860394	2777.142857	0	0	0	0	0
56357	53	17	390	2	2	102	166	51	51	51	0	83	83	83	0	687179.4872	10256.41026	130	220.837044	385	2	2	2	0	2	2	3	3	0	3	3	0	0	0	0	40	40	5128.205128	5128.205128	51	83	63.8	17.52712184	307.2	0	0	0	0	0
62376	53	17	218	2	2	60	264	30	30	30	0	132	132	132	0	1486238.532	18348.62385	72.66666667	119.8012243	211	3	4	4	0	4	4	3	3	0	3	3	0	0	0	0	80	80	9174.311927	9174.311927	30	132	70.8	55.86770087	3121.2	0	0	0	0	0
60215	53	17	59909	2	2	70	166	35	35	35	0	83	83	83	0	3939.30795	66.76793136	19969.66667	34582.4151	59902	3	4	4	0	4	4	3	3	0	3	3	0	0	0	0	40	40	33.38396568	33.38396568	35	83	54.2	26.29068276	691.2	0	0	0	0	0
63471	53	17	115804	4	4	116	892	29	29	29	0	223	223	223	0	8704.362544	69.08224241	16543.42857	34302.27187	91673	3	115592	38530.66667	66731.87616	115586	3	91891	30630.33333	53047.23141	91884	3	0	0	0	0	80	80	34.5411212	34.5411212	29	223	115.2222222	102.2469777	10454.44444	0	0	0	0	0
50430	53	17	206	2	2	140	396	70	70	70	0	198	198	198	0	2601941.748	19417.47573	68.66666667	112.8730851	199	3	3	3	0	3	3	4	4	0	4	4	0	0	0	0	40	40	9708.737864	9708.737864	70	198	121.2	70.10848736	4915.2	0	0	0	0	0
50662	53	17	233	2	2	88	344	44	44	44	0	172	172	172	0	1854077.253	17167.38197	77.66666667	129.3264603	227	3	3	3	0	3	3	3	3	0	3	3	0	0	0	0	64	64	8583.690987	8583.690987	44	172	95.2	70.10848736	4915.2	0	0	0	0	0
56852	53	17	208	2	2	70	166	35	35	35	0	83	83	83	0	1134615.385	19230.76923	69.33333333	35.21836642	110	49	49	49	0	49	49	49	49	0	49	49	0	0	0	0	40	40	9615.384615	9615.384615	35	83	54.2	26.29068276	691.2	0	0	0	0	0
54926	53	17	152	2	2	76	108	38	38	38	0	54	54	54	0	1210526.316	26315.78947	50.66666667	81.69659316	145	3	4	4	0	4	4	3	3	0	3	3	0	0	0	0	40	40	13157.89474	13157.89474	38	54	44.4	8.76356092	76.8	0	0	0	0	0
62896	53	17	24052	2	2	124	248	62	62	62	0	124	124	124	0	15466.48927	166.3063363	8017.333333	13842.27967	24001	3	48	48	0	48	48	3	3	0	3	3	0	0	0	0	40	40	83.15316814	83.15316814	62	124	86.8	33.95879857	1153.2	0	0	0	0	0
53400	53	17	238	2	2	82	114	41	41	41	0	57	57	57	0	823529.4118	16806.72269	79.33333333	133.0876904	233	1	4	4	0	4	4	1	1	0	1	1	0	0	0	0	40	40	8403.361345	8403.361345	41	57	47.4	8.76356092	76.8	0	0	0	0	0
55057	53	17	61344	4	2	176	344	44	44	44	0	172	172	172	0	8476.786646	97.80907668	12268.8	17314.82585	36621	3	24719	8239.666667	14266.32515	24713	3	4	4	0	4	4	0	0	0	0	80	64	65.20605112	32.60302556	44	172	80.57142857	62.45760467	3900.952381	0	0	0	0	0
56771	53	17	59362	4	2	152	190	38	38	38	0	95	95	95	0	5761.261413	101.0747616	11872.4	16746.4084	35386	3	35393	11797.66667	20428.09591	35386	3	3	3	0	3	3	0	0	0	0	80	40	67.38317442	33.69158721	38	95	54.28571429	27.81315208	773.5714286	0	0	0	0	0
55091	53	17	198	2	2	82	114	41	41	41	0	57	57	57	0	989898.9899	20202.0202	66	30.31501278	101	48	48	48	0	48	48	49	49	0	49	49	0	0	0	0	40	40	10101.0101	10101.0101	41	57	47.4	8.76356092	76.8	0	0	0	0	0
57072	53	17	160	2	2	82	114	41	41	41	0	57	57	57	0	1225000	25000	53.33333333	87.17989065	154	3	3	3	0	3	3	3	3	0	3	3	0	0	0	0	40	40	12500	12500	41	57	47.4	8.76356092	76.8	0	0	0	0	0
55318	53	17	215	2	2	64	164	32	32	32	0	82	82	82	0	1060465.116	18604.65116	71.66666667	40.12895879	118	48	49	49	0	49	49	48	48	0	48	48	0	0	0	0	40	40	9302.325581	9302.325581	32	82	52	27.38612788	750	0	0	0	0	0
60277	53	17	167	2	2	124	156	62	62	62	0	78	78	78	0	1676646.707	23952.09581	55.66666667	90.35670054	160	3	3	3	0	3	3	4	4	0	4	4	0	0	0	0	40	40	11976.0479	11976.0479	62	78	68.4	8.76356092	76.8	0	0	0	0	0
62968	53	17	161683	4	2	136	322	34	34	34	0	161	161	161	0	2832.7035	37.10965284	32336.6	59576.36191	137213	3	24466	8155.333333	14119.38952	24459	3	4	4	0	4	4	0	0	0	0	80	40	24.73976856	12.36988428	34	161	70.28571429	61.96965463	3840.238095	0	0	0	0	0
51525	53	17	69622	4	2	168	218	42	42	42	0	109	109	109	0	5544.224527	86.17965586	13924.4	21357.19618	48460	1	48464	16154.66667	27977.23936	48460	1	49	49	0	49	49	0	0	0	0	80	64	57.4531039	28.72655195	42	109	61.14285714	32.69265244	1068.809524	0	0	0	0	0
56288	53	17	23777	2	2	66	98	33	33	33	0	49	49	49	0	6897.421878	168.2298019	7925.666667	13683.50695	23726	4	4	4	0	4	4	47	47	0	47	47	0	0	0	0	40	80	84.11490095	84.11490095	33	49	39.4	8.76356092	76.8	0	0	0	0	0
65086	53	17	170	2	2	64	96	32	32	32	0	48	48	48	0	941176.4706	23529.41176	56.66666667	58.48361594	119	3	3	3	0	3	3	48	48	0	48	48	0	0	0	0	40	40	11764.70588	11764.70588	32	48	38.4	8.76356092	76.8	0	0	0	0	0
57171	53	17	189	2	2	64	96	32	32	32	0	48	48	48	0	846560.8466	21164.02116	63	65.7951366	135	6	6	6	0	6	6	48	48	0	48	48	0	0	0	0	40	40	10582.01058	10582.01058	32	48	38.4	8.76356092	76.8	0	0	0	0	0
64766	53	17	25088	4	4	136	760	34	34	34	0	190	190	190	0	35714.28571	318.877551	3584	9041.518659	24083	4	24654	8218	14227.06533	24646	4	1001	333.6666667	494.7891807	905	48	0	0	0	0	80	80	159.4387755	159.4387755	34	190	103.3333333	82.21921916	6760	0	0	0	0	0
61326	53	17	386497	4	2	124	224	31	31	31	0	112	112	112	0	900.3950872	15.52405323	77299.4	159178.31	361385	4	25064	8354.666667	14463.77894	25056	4	48	48	0	48	48	0	0	0	0	80	64	10.34936882	5.174684409	31	112	54.14285714	39.52395295	1562.142857	0	0	0	0	0
57343	53	17	196330	4	2	120	214	30	30	30	0	107	107	107	0	1701.217338	30.56079051	39266	65256.4642	150505	1	45776	15258.66667	26386.36114	45727	1	49	49	0	49	49	0	0	0	0	80	40	20.37386034	10.18693017	30	107	52	37.57215281	1411.666667	0	0	0	0	0
65353	53	17	224	2	2	82	338	41	41	41	0	169	169	169	0	1875000	17857.14286	74.66666667	88.08140174	173	3	3	3	0	3	3	48	48	0	48	48	0	0	0	0	64	64	8928.571429	8928.571429	41	169	92.2	70.10848736	4915.2	0	0	0	0	0
56414	53	17	100794	4	2	180	290	45	45	45	0	145	145	145	0	4662.975971	59.52735282	20158.8	27582.86096	51333	4	49413	16471	28514.75273	49397	4	48	48	0	48	48	0	0	0	0	80	40	39.68490188	19.84245094	45	145	73.57142857	48.79500365	2380.952381	0	0	0	0	0
59017	53	17	165	2	2	62	94	31	31	31	0	47	47	47	0	945454.5455	24242.42424	55	54.24942396	112	4	4	4	0	4	4	49	49	0	49	49	0	0	0	0	40	40	12121.21212	12121.21212	31	47	37.4	8.76356092	76.8	0	0	0	0	0
62034	53	17	61663	4	4	124	188	31	31	31	0	47	47	47	0	5059.76031	129.7374438	8809	18104.60689	48356	3	61508	20502.66667	35505.59818	61501	3	13304	4434.666667	7597.063534	13207	48	0	0	0	0	104	80	64.86872192	64.86872192	31	47	38.11111111	8.432740427	71.11111111	0	0	0	0	0
51231	53	17	188	2	2	90	122	45	45	45	0	61	61	61	0	1127659.574	21276.59574	62.66666667	69.83074776	139	2	2	2	0	2	2	47	47	0	47	47	0	0	0	0	64	64	10638.29787	10638.29787	45	61	51.4	8.76356092	76.8	0	0	0	0	0
53872	53	17	47347	4	2	132	222	33	33	33	0	111	111	111	0	7476.71447	126.7239741	9469.4	12952.63581	24423	3	24430	8143.333333	14098.60491	24423	3	49	49	0	49	49	0	0	0	0	144	64	84.48264938	42.24132469	33	111	55.28571429	38.06010284	1448.571429	0	0	0	0	0
56359	53	17	48660	4	2	164	226	41	41	41	0	113	113	113	0	8014.796547	123.3045623	9732	20930.41113	47157	1	47161	15720.33333	27224.95196	47157	1	49	49	0	49	49	0	0	0	0	80	40	82.20304151	41.10152076	41	113	61.57142857	35.13240263	1234.285714	0	0	0	0	0
53339	53	17	179	2	2	66	98	33	33	33	0	49	49	49	0	916201.1173	22346.36872	59.66666667	63.31139971	128	3	3	3	0	3	3	48	48	0	48	48	0	0	0	0	80	80	11173.18436	11173.18436	33	49	39.4	8.76356092	76.8	0	0	0	0	0
58430	53	17	28914	4	4	128	904	32	32	32	0	226	226	226	0	35692.05229	276.6825759	4130.571429	8888.32963	23901	4	28707	9569	16529.84086	28656	4	5009	1669.666667	2808.80906	4913	48	0	0	0	0	104	128	138.341288	138.341288	32	226	118.2222222	102.2469777	10454.44444	0	0	0	0	0
51610	53	17	209	2	2	64	198	32	32	32	0	99	99	99	0	1253588.517	19138.75598	69.66666667	37.5277675	113	48	48	48	0	48	48	48	48	0	48	48	0	0	0	0	40	40	9569.37799	9569.37799	32	99	58.8	36.69741135	1346.7	0	0	0	0	0
64273	53	17	24068	2	2	86	232	43	43	43	0	116	116	116	0	13212.5644	166.1957786	8022.666667	13851.51726	24017	3	3	3	0	3	3	48	48	0	48	48	0	0	0	0	40	40	83.09788931	83.09788931	43	116	72.2	39.9837467	1598.7	0	0	0	0	0
63565	53	17	7344403	4	4	148	308	40	34	37	3.464101615	98	56	77	24.24871131	62.0880962	1.089264846	1049200.429	2775761.138	7344035	3	7344232	2448077.333	4240189.126	7344226	3	7344212	2448070.667	4240138.608	7344161	3	0	0	0	0	128	128	0.544632423	0.544632423	34	98	54.44444444	26.14914488	683.7777778	0	0	0	0	0
61507	53	17	26127	4	4	172	236	43	43	43	0	59	59	59	0	15616.02939	306.1966548	3732.428571	9668.942287	25659	3	25975	8658.333333	14990.61107	25968	3	26006	8668.666667	14807.76365	25767	48	0	0	0	0	80	80	153.0983274	153.0983274	43	59	50.11111111	8.432740427	71.11111111	0	0	0	0	0
60245	53	17	774414	4	2	136	194	34	34	34	0	97	97	97	0	426.1286599	7.747793816	154882.8	332883.7762	750065	3	24346	8115.333333	14049.24145	24338	4	3	3	0	3	3	0	0	0	0	104	40	5.165195877	2.582597939	34	97	52	30.7408523	945	0	0	0	0	0
59903	53	17	25599	4	4	180	440	45	45	45	0	110	110	110	0	24219.69608	312.5122075	3657	8843.382422	23669	48	25426	8475.333333	14596.56951	25330	48	1882	627.3333333	1002.568867	1785	48	0	0	0	0	80	80	156.2561038	156.2561038	45	110	73.88888889	34.25800799	1173.611111	0	0	0	0	0
53269	53	17	48371	4	2	280	304	70	70	70	0	152	152	152	0	12073.34973	124.0412644	9674.2	13227.99823	24638	1	24641	8213.666667	14223.88992	24638	1	48	48	0	48	48	0	0	0	0	104	64	82.69417626	41.34708813	70	152	93.42857143	40.01190299	1600.952381	0	0	0	0	0
60779	53	17	24153	2	2	68	196	34	34	34	0	98	98	98	0	10930.31922	165.6108972	8051	13941.27699	24149	1	1	1	0	1	1	3	3	0	3	3	0	0	0	0	64	64	82.8054486	82.8054486	34	98	59.6	35.05424368	1228.8	0	0	0	0	0
49374	53	17	190	2	2	116	180	58	58	58	0	90	90	90	0	1557894.737	21052.63158	63.33333333	69.28443789	139	3	3	3	0	3	3	48	48	0	48	48	0	0	0	0	40	40	10526.31579	10526.31579	58	90	70.8	17.52712184	307.2	0	0	0	0	0
60165	53	17	64147	4	4	188	452	47	47	47	0	113	113	113	0	9977.083885	124.7135486	9163.857143	23525.12829	62501	3	63981	21327	36933.3854	63974	3	1642	547.3333333	863.1392317	1544	48	0	0	0	0	80	100	62.35677428	62.35677428	47	113	76.33333333	34.78505426	1210	0	0	0	0	0
58166	53	17	25910	4	4	280	792	70	70	70	0	198	198	198	0	41373.98688	308.7610961	3701.428571	9565.512077	25393	1	25619	8539.666667	14787.67248	25615	1	25734	8578	14773.52737	25637	48	0	0	0	0	80	80	154.3805481	154.3805481	70	198	126.8888889	67.46192342	4551.111111	0	0	0	0	0
51164	53	17	181	2	2	94	126	47	47	47	0	63	63	63	0	1215469.613	22099.44751	60.33333333	64.39202849	130	3	3	3	0	3	3	48	48	0	48	48	0	0	0	0	40	40	11049.72376	11049.72376	47	63	53.4	8.76356092	76.8	0	0	0	0	0
53165	53	17	1678	2	2	70	194	35	35	35	0	97	97	97	0	157330.1549	2383.790226	559.3333333	923.1686375	1625	4	49	49	0	49	49	4	4	0	4	4	0	0	0	0	40	40	1191.895113	1191.895113	35	97	59.8	33.95879857	1153.2	0	0	0	0	0
49633	53	17	49609	4	4	128	760	32	32	32	0	190	190	190	0	17899.97783	161.2610615	7087	12030.87847	24868	3	49405	16468.33333	28517.92788	49398	3	24737	8245.666667	14275.85144	24730	3	0	0	0	0	104	104	80.63053075	80.63053075	32	190	102.2222222	83.27331172	6934.444444	0	0	0	0	0
61887	53	17	71790	4	2	144	248	36	36	36	0	124	124	124	0	5460.370525	83.57709987	14358	21263.24614	47413	3	24323	8107.666667	14036.82843	24316	3	54	54	0	54	54	0	0	0	0	80	40	55.71806658	27.85903329	36	124	61.14285714	42.93960321	1843.809524	0	0	0	0	0
57487	53	17	273	2	2	76	652	38	38	38	0	326	326	326	0	2666666.667	14652.01465	91	114.7126846	221	4	4	4	0	4	4	48	48	0	48	48	0	0	0	0	64	64	7326.007326	7326.007326	38	326	153.2	157.7440966	24883.2	0	0	0	0	0
57580	53	17	168	2	2	92	216	46	46	46	0	108	108	108	0	1833333.333	23809.52381	56	91.7986928	162	3	3	3	0	3	3	3	3	0	3	3	0	0	0	0	64	64	11904.7619	11904.7619	46	108	70.8	33.95879857	1153.2	0	0	0	0	0
60403	53	17	52163	4	2	132	386	33	33	33	0	193	193	193	0	9930.410444	115.0240592	10432.6	14301.05875	27151	3	25009	8336.333333	14432.89071	25002	3	3	3	0	3	3	0	0	0	0	120	64	76.68270613	38.34135307	33	193	78.71428571	78.07200584	6095.238095	0	0	0	0	0
58943	53	17	291	2	2	84	282	42	42	42	0	141	141	141	0	1257731.959	13745.70447	97	97.13907556	197	3	3	3	0	3	3	91	91	0	91	91	0	0	0	0	64	64	6872.852234	6872.852234	42	141	81.6	54.22453319	2940.3	0	0	0	0	0
54275	53	17	47376	4	2	136	690	34	34	34	0	345	345	345	0	17434.98818	126.6464032	9475.2	12979.22701	24905	3	24912	8304	14376.88774	24905	3	48	48	0	48	48	0	0	0	0	80	64	84.43093549	42.21546775	34	345	122.8571429	151.7524613	23028.80952	0	0	0	0	0
63113	53	17	196	2	2	82	146	41	41	41	0	73	73	73	0	1163265.306	20408.16327	65.33333333	72.56950691	145	3	3	3	0	3	3	48	48	0	48	48	0	0	0	0	40	40	10204.08163	10204.08163	41	73	53.8	17.52712184	307.2	0	0	0	0	0
52995	53	17	184	2	2	76	244	38	38	38	0	122	122	122	0	1739130.435	21739.13043	61.33333333	66.0176744	133	3	3	3	0	3	3	48	48	0	48	48	0	0	0	0	64	64	10869.56522	10869.56522	38	122	71.6	46.00869483	2116.8	0	0	0	0	0
51078	53	17	182	2	2	108	268	54	54	54	0	134	134	134	0	2065934.066	21978.02198	60.66666667	99.01683359	175	3	4	4	0	4	4	3	3	0	3	3	0	0	0	0	64	64	10989.01099	10989.01099	54	134	86	43.8178046	1920	0	0	0	0	0
54111	53	17	69883	4	4	164	440	41	41	41	0	110	110	110	0	8643.017615	114.4770545	9983.285714	22444.42066	60265	3	69715	23238.33333	40244.77786	69709	3	9615	3205	5468.084399	9519	48	0	0	0	0	104	128	57.23852725	57.23852725	41	110	71.66666667	36.36619309	1322.5	0	0	0	0	0
52126	53	17	170	2	2	92	124	46	46	46	0	62	62	62	0	1270588.235	23529.41176	56.66666667	91.22134253	162	4	4	4	0	4	4	4	4	0	4	4	0	0	0	0	64	64	11764.70588	11764.70588	46	62	52.4	8.76356092	76.8	0	0	0	0	0
56348	53	17	191	2	2	66	386	33	33	33	0	193	193	193	0	2366492.147	20942.40838	63.66666667	102.4808925	182	4	4	4	0	4	4	5	5	0	5	5	0	0	0	0	64	64	10471.20419	10471.20419	33	193	97	87.6356092	7680	0	0	0	0	0
52745	53	17	60190	2	2	66	202	33	33	33	0	101	101	101	0	4452.566872	66.45622196	20063.33333	34745.51655	60184	3	3	3	0	3	3	3	3	0	3	3	0	0	0	0	40	40	33.22811098	33.22811098	33	101	60.2	37.24513391	1387.2	0	0	0	0	0
60909	53	17	83077	4	2	128	248	32	32	32	0	124	124	124	0	4525.921735	72.22215535	16615.4	25827.22351	58832	3	24241	8080.333333	13990.35172	24235	3	4	4	0	4	4	0	0	0	0	104	64	48.14810357	24.07405178	32	124	58.28571429	44.89140336	2015.238095	0	0	0	0	0
59150	53	17	163	2	2	60	92	30	30	30	0	46	46	46	0	932515.3374	24539.8773	54.33333333	88.91194146	157	3	3	3	0	3	3	3	3	0	3	3	0	0	0	0	40	40	12269.93865	12269.93865	30	46	36.4	8.76356092	76.8	0	0	0	0	0
59599	53	17	262	2	2	166	230	83	83	83	0	115	115	115	0	1511450.382	15267.17557	87.33333333	145.2044536	255	3	4	4	0	4	4	3	3	0	3	3	0	0	0	0	40	40	7633.587786	7633.587786	83	115	95.8	17.52712184	307.2	0	0	0	0	0
64648	53	17	174	2	2	66	162	33	33	33	0	81	81	81	0	1310344.828	22988.50575	58	94.3980932	167	3	3	3	0	3	3	4	4	0	4	4	0	0	0	0	64	64	11494.25287	11494.25287	33	81	52.2	26.29068276	691.2	0	0	0	0	0
49555	53	17	61016	2	2	166	330	83	83	83	0	165	165	165	0	8129.01534	65.55657532	20338.66667	35221.54185	61009	3	3	3	0	3	3	4	4	0	4	4	0	0	0	0	80	40	32.77828766	32.77828766	83	165	115.8	44.91324972	2017.2	0	0	0	0	0
54681	53	17	46983	4	2	164	114	41	41	41	0	57	57	57	0	5917.033821	127.7057659	9396.6	12890.18364	24695	3	24702	8234	14255.64418	24695	3	4	4	0	4	4	0	0	0	0	80	40	85.13717728	42.56858864	41	57	45.57142857	7.807200584	60.95238095	0	0	0	0	0
55750	53	17	48408	2	2	60	234	30	30	30	0	117	117	117	0	6073.376301	82.63097009	16136	27903.34799	48356	3	49	49	0	49	49	3	3	0	3	3	0	0	0	0	80	64	41.31548504	41.31548504	30	117	64.8	47.6518625	2270.7	0	0	0	0	0
56073	53	17	48639	4	2	132	162	33	33	33	0	81	81	81	0	6044.532166	123.3577993	9727.8	13319.03088	24731	3	24738	8246	14276.42879	24731	3	3	3	0	3	3	0	0	0	0	144	64	82.23853286	41.11926643	33	81	46.71428571	23.42160175	548.5714286	0	0	0	0	0
54832	53	17	108874	4	2	124	284	31	31	31	0	142	142	142	0	3747.451182	55.10957621	21774.8	36556.65879	84353	2	24518	8172.666667	14150.27778	24512	2	3	3	0	3	3	0	0	0	0	120	40	36.73971747	18.36985874	31	142	62.71428571	54.16245405	2933.571429	0	0	0	0	0
63947	53	17	54481	4	4	132	480	33	33	33	0	120	120	120	0	11233.27399	146.8401828	7783	17971.14469	48212	3	54336	18112	31364.84205	54329	3	6266	2088.666667	3611.614644	6259	3	0	0	0	0	104	104	73.42009141	73.42009141	33	120	71.66666667	45.85302607	2102.5	0	0	0	0	0
57606	53	17	28374	4	4	164	228	41	41	41	0	57	57	57	0	13815.46486	281.9482625	4053.428571	10579.97859	28046	3	28223	9407.666667	16289.36049	28217	3	28204	9401.333333	16276.65879	28196	4	0	0	0	0	104	104	140.9741312	140.9741312	41	57	48.11111111	8.432740427	71.11111111	0	0	0	0	0
56512	53	17	235	2	2	66	258	33	33	33	0	129	129	129	0	1378723.404	17021.2766	78.33333333	52.5388745	139	48	48	48	0	48	48	48	48	0	48	48	0	0	0	0	40	40	8510.638298	8510.638298	33	129	71.4	52.58136552	2764.8	0	0	0	0	0
51789	53	17	109690	4	2	128	290	32	32	32	0	145	145	145	0	3810.739356	54.69960799	21938	37017.45053	85439	1	24248	8082.666667	13995.25928	24243	1	3	3	0	3	3	0	0	0	0	120	40	36.46640532	18.23320266	32	145	64.28571429	55.13835412	3040.238095	0	0	0	0	0
62531	53	17	99773	4	2	132	150	33	33	33	0	75	75	75	0	2826.415964	60.13650988	19954.6	32237.36575	74108	3	25617	8539	14784.78569	25611	3	48	48	0	48	48	0	0	0	0	120	64	40.09100658	20.04550329	33	75	45	20.49390153	420	0	0	0	0	0
59213	53	17	96811	4	2	132	150	33	33	33	0	75	75	75	0	2912.89213	61.9764283	19362.2	30951.51573	70998	3	25809	8603	14894.77093	25802	3	4	4	0	4	4	0	0	0	0	120	64	41.31761887	20.65880943	33	75	45	20.49390153	420	0	0	0	0	0
65532	53	17	243	2	2	88	120	44	44	44	0	60	60	60	0	855967.0782	16460.90535	81	135.099963	237	3	3	3	0	3	3	3	3	0	3	3	0	0	0	0	40	40	8230.452675	8230.452675	44	60	50.4	8.76356092	76.8	0	0	0	0	0
60663	53	17	157	2	2	88	120	44	44	44	0	60	60	60	0	1324840.764	25477.70701	52.33333333	85.44783984	151	3	3	3	0	3	3	3	3	0	3	3	0	0	0	0	40	40	12738.8535	12738.8535	44	60	50.4	8.76356092	76.8	0	0	0	0	0
64285	53	17	172	2	2	60	264	30	30	30	0	132	132	132	0	1883720.93	23255.81395	57.33333333	94.10809388	166	3	3	3	0	3	3	3	3	0	3	3	0	0	0	0	64	64	11627.90698	11627.90698	30	132	70.8	55.86770087	3121.2	0	0	0	0	0
54327	53	17	179	2	2	60	264	30	30	30	0	132	132	132	0	1810055.866	22346.36872	59.66666667	97.28480525	172	3	3	3	0	3	3	4	4	0	4	4	0	0	0	0	40	40	11173.18436	11173.18436	30	132	70.8	55.86770087	3121.2	0	0	0	0	0
50871	53	17	26670	4	4	120	528	30	30	30	0	132	132	132	0	24296.96288	299.9625047	3810	9924.524153	26316	3	26502	8834	15294.87466	26495	3	26491	8830.333333	15288.52381	26484	3	0	0	0	0	80	80	149.9812523	149.9812523	30	132	75.33333333	53.75872022	2890	0	0	0	0	0
59832	53	17	289	2	2	64	532	32	32	32	0	266	266	266	0	2062283.737	13840.83045	96.33333333	159.9260246	281	4	4	4	0	4	4	4	4	0	4	4	0	0	0	0	40	40	6920.415225	6920.415225	32	266	125.6	128.1670785	16426.8	0	0	0	0	0
61429	53	17	217	2	2	60	264	30	30	30	0	132	132	132	0	1493087.558	18433.17972	72.33333333	119.223879	210	3	4	4	0	4	4	3	3	0	3	3	0	0	0	0	40	40	9216.589862	9216.589862	30	132	70.8	55.86770087	3121.2	0	0	0	0	0
63937	53	17	156	2	2	88	120	44	44	44	0	60	60	60	0	1333333.333	25641.02564	52	84.87048957	150	3	3	3	0	3	3	3	3	0	3	3	0	0	0	0	40	40	12820.51282	12820.51282	44	60	50.4	8.76356092	76.8	0	0	0	0	0
56238	53	17	197	2	2	60	264	30	30	30	0	132	132	132	0	1644670.051	20304.56853	65.66666667	107.6769861	190	3	3	3	0	3	3	4	4	0	4	4	0	0	0	0	40	40	10152.28426	10152.28426	30	132	70.8	55.86770087	3121.2	0	0	0	0	0
60614	53	17	195	2	2	60	264	30	30	30	0	132	132	132	0	1661538.462	20512.82051	65	107.3871501	189	3	3	3	0	3	3	3	3	0	3	3	0	0	0	0	40	40	10256.41026	10256.41026	30	132	70.8	55.86770087	3121.2	0	0	0	0	0
58683	53	17	24802	4	4	176	400	44	44	44	0	100	100	100	0	23223.93355	322.5546327	3543.142857	9226.417388	24466	3	24655	8218.333333	14229.37473	24649	3	24620	8206.666667	14207.43542	24612	4	0	0	0	0	104	104	161.2773163	161.2773163	44	100	68.88888889	29.51459149	871.1111111	0	0	0	0	0
51599	53	17	153	2	2	88	120	44	44	44	0	60	60	60	0	1359477.124	26143.79085	51	83.13843876	147	3	3	3	0	3	3	3	3	0	3	3	0	0	0	0	40	40	13071.89542	13071.89542	44	60	50.4	8.76356092	76.8	0	0	0	0	0
63865	53	17	24644	4	4	176	240	44	44	44	0	60	60	60	0	16880.37656	324.6226262	3520.571429	9171.430148	24319	3	24506	8168.666667	14104.39635	24455	3	24464	8154.666667	14118.23482	24457	3	0	0	0	0	80	80	162.3113131	162.3113131	44	60	51.11111111	8.432740427	71.11111111	0	0	0	0	0
51080	53	17	48637	4	2	124	284	31	31	31	0	142	142	142	0	8388.675288	123.3628719	9727.4	13325.34886	25015	2	25021	8340.333333	14440.68493	25015	3	2	2	0	2	2	0	0	0	0	104	40	82.24191459	41.1209573	31	142	62.71428571	54.16245405	2933.571429	0	0	0	0	0
60719	53	17	220	2	2	86	118	43	43	43	0	59	59	59	0	927272.7273	18181.81818	73.33333333	86.55826554	170	3	3	3	0	3	3	47	47	0	47	47	0	0	0	0	40	40	9090.909091	9090.909091	43	59	49.4	8.76356092	76.8	0	0	0	0	0
55028	53	17	23936	2	2	60	264	30	30	30	0	132	132	132	0	13536.09626	167.1122995	7978.666667	13773.57507	23883	4	4	4	0	4	4	49	49	0	49	49	0	0	0	0	40	64	83.55614973	83.55614973	30	132	70.8	55.86770087	3121.2	0	0	0	0	0
62221	53	17	177	2	2	60	92	30	30	30	0	46	46	46	0	858757.0621	22598.87006	59	62.23343153	126	3	3	3	0	3	3	48	48	0	48	48	0	0	0	0	64	64	11299.43503	11299.43503	30	46	36.4	8.76356092	76.8	0	0	0	0	0
50054	53	17	61312	4	2	116	228	29	29	29	0	114	114	114	0	5610.647182	97.86012526	12262.4	21196.85221	48969	1	48973	16324.33333	28271.11065	48969	1	47	47	0	47	47	0	0	0	0	128	64	65.24008351	32.62004175	29	114	53.28571429	41.4757531	1720.238095	0	0	0	0	0
58377	53	17	23946	2	2	82	204	41	41	41	0	102	102	102	0	11943.53963	167.0425123	7982	13781.08062	23895	3	3	3	0	3	3	48	48	0	48	48	0	0	0	0	64	40	83.52125616	83.52125616	41	102	65.4	33.41107601	1116.3	0	0	0	0	0
53791	53	17	161	2	2	88	120	44	44	44	0	60	60	60	0	1291925.466	24844.7205	53.66666667	53.7246064	110	3	3	3	0	3	3	48	48	0	48	48	0	0	0	0	40	40	12422.36025	12422.36025	44	60	50.4	8.76356092	76.8	0	0	0	0	0
55404	53	17	74136	4	2	120	222	30	30	30	0	111	111	111	0	4613.143412	80.93234056	14827.2	24520.16694	56536	3	56543	18847.66667	32639.0541	56536	3	47	47	0	47	47	0	0	0	0	128	40	53.95489371	26.97744685	30	111	53.14285714	39.52395295	1562.142857	0	0	0	0	0
51158	53	17	195	2	2	60	264	30	30	30	0	132	132	132	0	1661538.462	20512.82051	65	72.02083032	144	3	3	3	0	3	3	48	48	0	48	48	0	0	0	0	64	40	10256.41026	10256.41026	30	132	70.8	55.86770087	3121.2	0	0	0	0	0
62160	53	17	248	2	2	60	264	30	30	30	0	132	132	132	0	1306451.613	16129.03226	82.66666667	60.044428	152	48	48	48	0	48	48	48	48	0	48	48	0	0	0	0	40	40	8064.516129	8064.516129	30	132	70.8	55.86770087	3121.2	0	0	0	0	0
57370	53	17	177	2	2	82	114	41	41	41	0	57	57	57	0	1107344.633	22598.87006	59	61.24540799	125	4	4	4	0	4	4	48	48	0	48	48	0	0	0	0	64	64	11299.43503	11299.43503	41	57	47.4	8.76356092	76.8	0	0	0	0	0
59484	53	17	10170810	4	4	132	420	36	30	33	3.464101615	164	46	105	68.12733176	54.27296351	0.786564689	1452972.857	3844045.215	10200000	3	10200000	3390210	5872009.04	10200000	4	10200000	3390226.667	5872000.669	10200000	3	0	0	0	0	80	80	0.393282344	0.393282344	30	164	64.66666667	56.6568619	3210	0	0	0	0	0
59185	53	17	203	2	2	60	264	30	30	30	0	132	132	132	0	1596059.113	19704.4335	67.66666667	75.44755353	151	4	4	4	0	4	4	48	48	0	48	48	0	0	0	0	40	40	9852.216749	9852.216749	30	132	70.8	55.86770087	3121.2	0	0	0	0	0
52230	53	17	75749	4	2	176	200	44	44	44	0	100	100	100	0	4963.761898	79.20896646	15149.8	21414.70751	45522	4	45539	15179.66667	26277.23186	45522	4	49	49	0	49	49	0	0	0	0	104	64	52.80597764	26.40298882	44	100	60	27.32520204	746.6666667	0	0	0	0	0
52073	53	17	61054	4	2	172	198	43	43	43	0	99	99	99	0	6060.208995	98.27365938	12210.8	17257.74831	36678	3	24328	8109.333333	14040.5812	24322	3	48	48	0	48	48	0	0	0	0	144	64	65.51577292	32.75788646	43	99	59	27.32520204	746.6666667	0	0	0	0	0
50568	53	17	148936	4	2	180	296	45	45	45	0	148	148	148	0	3196.003653	40.28576033	29787.2	53947.9889	124416	3	24473	8157.666667	14123.43097	24466	3	47	47	0	47	47	0	0	0	0	144	40	26.85717355	13.42858678	45	148	74.42857143	50.25885376	2525.952381	0	0	0	0	0
58609	53	17	47811	4	2	124	94	31	31	31	0	47	47	47	0	4559.620171	125.4941331	9562.2	13052.75035	24642	3	24710	8236.666667	14207.46924	24642	3	48	48	0	48	48	0	0	0	0	128	80	83.66275543	41.83137772	31	47	35.57142857	7.807200584	60.95238095	0	0	0	0	0
53711	53	17	76826	4	2	160	200	40	40	40	0	100	100	100	0	4685.913623	78.09856038	15365.2	21496.03166	44781	3	44787	14929	25852.59035	44781	3	48	48	0	48	48	0	0	0	0	104	40	52.06570692	26.03285346	40	100	57.14285714	29.27700219	857.1428571	0	0	0	0	0
52908	53	17	237	2	2	72	146	36	36	36	0	73	73	73	0	919831.2236	16877.63713	79	95.35722311	186	3	3	3	0	3	3	48	48	0	48	48	0	0	0	0	40	40	8438.818565	8438.818565	36	73	50.8	20.26573463	410.7	0	0	0	0	0
64379	53	17	180	2	2	102	134	51	51	51	0	67	67	67	0	1311111.111	22222.22222	60	63.85138996	129	3	3	3	0	3	3	48	48	0	48	48	0	0	0	0	64	64	11111.11111	11111.11111	51	67	57.4	8.76356092	76.8	0	0	0	0	0
54223	53	17	47081	4	2	160	206	40	40	40	0	103	103	103	0	7773.83658	127.4399439	9416.2	18570.78665	42448	1	42452	14150.66667	24506.20955	42448	1	48	48	0	48	48	0	0	0	0	104	40	84.95996262	42.47998131	40	103	58	30.7408523	945	0	0	0	0	0
57669	53	17	50845	4	2	124	248	31	31	31	0	124	124	124	0	7316.353624	118.0057036	10169	13907.5438	26050	3	24747	8249	14282.49096	24741	3	48	48	0	48	48	0	0	0	0	128	64	78.67046907	39.33523454	31	124	57.57142857	45.37935339	2059.285714	0	0	0	0	0
55255	53	17	23804	2	2	102	242	51	51	51	0	121	121	121	0	14451.35271	168.038985	7934.666667	13698.23015	23752	4	4	4	0	4	4	48	48	0	48	48	0	0	0	0	80	52	84.01949252	84.01949252	51	121	79	38.34057903	1470	0	0	0	0	0
51624	53	17	193	2	2	62	94	31	31	31	0	47	47	47	0	808290.1554	20725.3886	64.33333333	70.26616066	141	3	3	3	0	3	3	49	49	0	49	49	0	0	0	0	64	64	10362.6943	10362.6943	31	47	37.4	8.76356092	76.8	0	0	0	0	0
56181	53	17	196	2	2	60	264	30	30	30	0	132	132	132	0	1653061.224	20408.16327	65.33333333	107.0996421	189	3	3	3	0	3	3	4	4	0	4	4	0	0	0	0	40	40	10204.08163	10204.08163	30	132	70.8	55.86770087	3121.2	0	0	0	0	0
55980	53	17	161	2	2	72	104	36	36	36	0	52	52	52	0	1093167.702	24844.7205	53.66666667	86.89265408	154	3	4	4	0	4	4	3	3	0	3	3	0	0	0	0	64	64	12422.36025	12422.36025	36	52	42.4	8.76356092	76.8	0	0	0	0	0
50060	53	17	244139	4	2	116	280	29	29	29	0	140	140	140	0	1622.026796	24.57616358	48827.8	95937.96797	219378	3	24758	8252.666667	14249.88843	24707	3	3	3	0	3	3	0	0	0	0	144	40	16.38410905	8.192054526	29	140	60.71428571	54.16245405	2933.571429	0	0	0	0	0
62806	53	17	48750	4	2	144	104	36	36	36	0	52	52	52	0	5087.179487	123.0769231	9750	13329.07103	24680	1	24729	8243	14234.87896	24680	1	3	3	0	3	3	0	0	0	0	128	64	82.05128205	41.02564103	36	52	40.57142857	7.807200584	60.95238095	0	0	0	0	0
50624	53	17	202	2	2	60	264	30	30	30	0	132	132	132	0	1603960.396	19801.9802	67.33333333	110.5637071	195	3	3	3	0	3	3	4	4	0	4	4	0	0	0	0	40	40	9900.990099	9900.990099	30	132	70.8	55.86770087	3121.2	0	0	0	0	0
60137	53	17	48831	4	2	128	96	32	32	32	0	48	48	48	0	4587.249903	122.8727653	9766.2	13565.61488	27667	3	27673	9224.333333	15971.81785	27667	3	3	3	0	3	3	0	0	0	0	128	64	81.91517683	40.95758842	32	48	36.57142857	7.807200584	60.95238095	0	0	0	0	0
59282	53	17	208	2	2	64	96	32	32	32	0	48	48	48	0	769230.7692	19230.76923	69.33333333	79.18543637	157	3	48	48	0	48	48	3	3	0	3	3	0	0	0	0	64	64	9615.384615	9615.384615	32	48	38.4	8.76356092	76.8	0	0	0	0	0
52104	53	17	161	2	2	64	96	32	32	32	0	48	48	48	0	993788.8199	24844.7205	53.66666667	86.02519011	153	4	4	4	0	4	4	4	4	0	4	4	0	0	0	0	64	64	12422.36025	12422.36025	32	48	38.4	8.76356092	76.8	0	0	0	0	0
64570	53	17	161	2	2	62	94	31	31	31	0	47	47	47	0	968944.0994	24844.7205	53.66666667	86.02519011	153	4	4	4	0	4	4	4	4	0	4	4	0	0	0	0	64	64	12422.36025	12422.36025	31	47	37.4	8.76356092	76.8	0	0	0	0	0
59986	53	17	198	2	2	94	350	47	47	47	0	175	175	175	0	2242424.242	20202.0202	66	109.1192009	192	3	3	3	0	3	3	3	3	0	3	3	0	0	0	0	40	40	10101.0101	10101.0101	47	175	98.2	70.10848736	4915.2	0	0	0	0	0
54289	53	17	172159	4	2	128	190	32	32	32	0	95	95	95	0	1847.129688	34.85150355	34431.8	64039.96067	147371	3	24785	8261.666667	14304.43027	24779	3	3	3	0	3	3	0	0	0	0	128	40	23.2343357	11.61716785	32	95	50	30.7408523	945	0	0	0	0	0
50884	53	17	61515	4	2	332	334	83	83	83	0	167	167	167	0	10826.62765	97.53718605	12303	17312.07632	36419	3	25092	8364	14481.6768	25086	3	4	4	0	4	4	0	0	0	0	104	40	65.0247907	32.51239535	83	167	107	40.98780306	1680	0	0	0	0	0
63812	53	17	48505	4	2	124	180	31	31	31	0	90	90	90	0	6267.395114	123.6985878	9701	16680.6573	38539	3	38589	12863	22236.07915	38539	3	3	3	0	3	3	0	0	0	0	128	64	82.46572518	41.23286259	31	90	47.85714286	28.78905215	828.8095238	0	0	0	0	0
64264	53	17	61406	4	2	112	168	28	28	28	0	84	84	84	0	4559.815002	97.71032147	12281.2	17349.95237	36844	0	24558	8186	14137.01906	24510	0	4	4	0	4	4	0	0	0	0	80	40	65.14021431	32.57010716	28	84	44	27.32520204	746.6666667	0	0	0	0	0
53764	53	17	12331	2	2	60	264	30	30	30	0	132	132	132	0	26275.24126	324.3856946	4110.333333	7112.377966	12323	4	4	4	0	4	4	4	4	0	4	4	0	0	0	0	64	40	162.1928473	162.1928473	30	132	70.8	55.86770087	3121.2	0	0	0	0	0
56669	53	17	173	2	2	166	230	83	83	83	0	115	115	115	0	2289017.341	23121.38728	57.66666667	93.82075108	166	3	4	4	0	4	4	3	3	0	3	3	0	0	0	0	40	40	11560.69364	11560.69364	83	115	95.8	17.52712184	307.2	0	0	0	0	0
64951	53	17	262	2	2	64	96	32	32	32	0	48	48	48	0	610687.0229	15267.17557	87.33333333	95.14375089	191	4	191	191	0	191	191	4	4	0	4	4	0	0	0	0	64	64	7633.587786	7633.587786	32	48	38.4	8.76356092	76.8	0	0	0	0	0
59548	53	17	158	2	2	56	120	28	28	28	0	60	60	60	0	1113924.051	25316.4557	52.66666667	85.16063253	151	3	4	4	0	4	4	3	3	0	3	3	0	0	0	0	64	64	12658.22785	12658.22785	28	60	40.8	17.52712184	307.2	0	0	0	0	0
49839	53	17	89112	4	2	188	264	47	47	47	0	132	132	132	0	5072.268606	67.33099919	17822.4	24607.14148	49055	3	40054	13351.33333	23119.99153	40048	3	3	3	0	3	3	0	0	0	0	104	64	44.88733279	22.4436664	47	132	71.28571429	41.4757531	1720.238095	0	0	0	0	0
57387	53	17	968	2	2	64	208	32	32	32	0	104	104	104	0	280991.7355	4132.231405	322.6666667	553.6789082	962	3	3	3	0	3	3	3	3	0	3	3	0	0	0	0	64	64	2066.115702	2066.115702	32	104	60.8	39.43602414	1555.2	0	0	0	0	0
62556	53	17	186	2	2	62	94	31	31	31	0	47	47	47	0	838709.6774	21505.37634	62	67.10439628	135	3	48	48	0	48	48	3	3	0	3	3	0	0	0	0	64	64	10752.68817	10752.68817	31	47	37.4	8.76356092	76.8	0	0	0	0	0
65026	53	17	23805	2	2	60	264	30	30	30	0	132	132	132	0	13610.58601	168.0319261	7935	13739.49311	23800	1	4	4	0	4	4	1	1	0	1	1	0	0	0	0	40	40	84.01596303	84.01596303	30	132	70.8	55.86770087	3121.2	0	0	0	0	0
59750	53	17	254152	4	2	160	422	40	40	40	0	211	211	211	0	2289.968208	23.60791967	50830.4	100342.446	229299	1	24849	8283	14304.1609	24800	1	4	4	0	4	4	0	0	0	0	128	40	15.73861311	7.869306557	40	211	88.85714286	83.43945624	6962.142857	0	0	0	0	0
57351	53	17	24917	4	4	144	380	36	36	36	0	95	95	95	0	21029.819	321.0659389	3559.571429	8967.5878	23884	3	24746	8248.666667	14281.91361	24740	3	24062	8020.666667	13886.14001	24055	3	0	0	0	0	80	80	160.5329695	160.5329695	36	95	62.22222222	31.09573032	966.9444444	0	0	0	0	0
57104	53	17	212	2	2	82	114	41	41	41	0	57	57	57	0	924528.3019	18867.92453	70.66666667	80.03957355	163	21	191	191	0	191	191	49	49	0	49	49	0	0	0	0	64	64	9433.962264	9433.962264	41	57	47.4	8.76356092	76.8	0	0	0	0	0
49999	53	17	60037	4	2	124	168	31	31	31	0	84	84	84	0	4863.667405	99.93837134	12007.4	16933.76197	35768	3	24266	8088.666667	14004.78548	24260	3	3	3	0	3	3	0	0	0	0	80	64	66.62558089	33.31279045	31	84	46.14285714	25.86135193	668.8095238	0	0	0	0	0
61198	53	17	24245	2	2	66	534	33	33	33	0	267	267	267	0	24747.37059	164.9824706	8081.666667	13990.92907	24237	4	4	4	0	4	4	4	4	0	4	4	0	0	0	0	40	64	82.49123531	82.49123531	33	267	126.6	128.1670785	16426.8	0	0	0	0	0
55332	53	17	225	2	2	136	392	68	68	68	0	196	196	196	0	2346666.667	17777.77778	75	122.9756073	217	4	4	4	0	4	4	4	4	0	4	4	0	0	0	0	64	64	8888.888889	8888.888889	68	196	119.2	70.10848736	4915.2	0	0	0	0	0
49722	53	17	24380	4	4	144	656	36	36	36	0	164	164	164	0	32813.78179	328.1378179	3482.857143	9121.888135	24169	3	24176	8058.666667	13951.95794	24169	3	201	67	74.34379598	149	4	0	0	0	0	80	80	164.0689089	164.0689089	36	164	92.88888889	67.46192342	4551.111111	0	0	0	0	0
53290	53	17	138556	4	2	160	276	40	40	40	0	138	138	138	0	3146.742111	43.30379053	27711.2	48708.82653	112472	3	26081	8693.666667	15050.94417	26073	4	3	3	0	3	3	0	0	0	0	104	64	28.86919368	14.43459684	40	138	68	47.81910357	2286.666667	0	0	0	0	0
55286	445	6	10725334	27	22	8066	3528	3072	0	298.7407407	679.2411825	420	0	160.3636364	126.3489294	1080.991977	4.568622292	223444.4583	1547433.449	10700000	1	10700000	412512.8462	2102532.215	10700000	1	10700000	510723.0952	2339504.563	10700000	48	0	0	0	0	564	464	2.51740412	2.051218172	0	3072	231.88	507.4509583	257506.4751	0	0	0	1	0
63148	53	17	187	2	2	58	180	29	29	29	0	90	90	90	0	1272727.273	21390.37433	62.33333333	101.0362971	179	4	4	4	0	4	4	4	4	0	4	4	0	0	0	0	40	40	10695.18717	10695.18717	29	90	53.4	33.41107601	1116.3	0	0	0	0	0
52584	53	17	168	2	2	98	130	49	49	49	0	65	65	65	0	1357142.857	23809.52381	56	90.06664199	160	4	4	4	0	4	4	4	4	0	4	4	0	0	0	0	40	40	11904.7619	11904.7619	49	65	55.4	8.76356092	76.8	0	0	0	0	0
62589	53	17	1050	2	2	58	180	29	29	29	0	90	90	90	0	226666.6667	3809.52381	350	600.1558131	1043	3	4	4	0	4	4	3	3	0	3	3	0	0	0	0	40	40	1904.761905	1904.761905	29	90	53.4	33.41107601	1116.3	0	0	0	0	0
55013	443	6	116829493	46	58	1100	92202	253	0	23.91304348	53.1650788	4380	0	1589.689655	1158.014956	798.6168356	0.890186179	1134266.922	8076516.702	58500000	1	117000000	2596210.956	12100000	58600000	47	117000000	2048279.211	10800000	58500000	1	0	0	0	0	932	1172	0.393736195	0.496449985	0	4380	888.5904762	1161.297837	1348612.667	0	0	0	1	0
55162	443	6	4047677	8	7	909	4770	566	0	113.625	196.5196737	2920	0	681.4285714	1053.289428	1403.026971	3.705829294	289119.7857	524087.2529	1888268	1	3163128	451875.4286	655149.0028	1888268	85032	3952480	658746.6667	814561.2335	2109334	3	0	0	0	0	172	152	1.97644229	1.729387004	0	2920	354.9375	742.2874976	550990.7292	0	0	0	1	0
55162	443	6	107316	2	0	12	0	6	6	6	0	0	0	0	0	111.8193	18.63655	107316	0	107316	107316	107316	107316	0	107316	107316	0	0	0	0	0	0	0	0	0	40	0	18.63655	0	6	6	6	0	0	0	0	0	0	1
55201	443	6	2719908	8	8	1233	4770	566	0	154.125	243.0840169	1460	0	596.25	632.4118798	2207.059945	5.88255191	181327.2	306434.7464	960396	3	1759509	251358.4286	280494.0537	863800	69701	2625166	375023.7143	472547.8195	1070632	3	0	0	0	0	172	172	2.941275955	2.941275955	0	1460	353.1176471	507.9139792	257976.6103	0	0	0	1	0
55201	443	6	92490	2	0	12	0	6	6	6	0	0	0	0	0	129.7437561	21.62395935	92490	0	92490	92490	92490	92490	0	92490	92490	0	0	0	0	0	0	0	0	0	40	0	21.62395935	0	6	6	6	0	0	0	0	0	0	1
55246	443	6	2429386	10	9	1937	5434	632	0	193.7	280.2768671	1460	0	603.7777778	586.2213272	3034.099974	7.820906188	134965.8889	222762.0271	948131	3	1481252	164583.5556	92832.8427	351904	47093	2334948	291868.5	345596.0229	1000835	3	0	0	0	0	212	192	4.116266415	3.704639773	0	1460	368.55	480.9958392	231356.9974	0	0	0	1	0
55246	443	6	120	2	0	12	0	6	6	6	0	0	0	0	0	100000	16666.66667	120	0	120	120	120	120	0	120	120	0	0	0	0	0	0	0	0	0	40	0	16666.66667	0	6	6	6	0	0	0	0	0	0	1
55213	443	6	2375829	7	9	843	4437	421	0	120.4285714	162.1335428	3045	2	493	1045.323993	2222.382166	6.734491413	158388.6	367090.7201	1461373	2	2245433	374238.8333	542756.4689	1461373	10260	2248244	281030.5	562919.1407	1644270	2	0	0	0	0	152	184	2.946339993	3.78815142	0	3045	310.5882353	772.5120597	596774.8824	0	0	0	1	0
55213	443	6	305405	3	0	65	0	53	6	21.66666667	27.13546265	0	0	0	0	212.8321409	9.823021889	152702.5	215948.2897	305401	4	305405	152702.5	215948.2897	305401	4	0	0	0	0	0	0	0	0	0	60	0	9.823021889	0	6	53	17.75	23.5	552.25	0	0	0	0	1
55262	443	6	525518	6	8	900	5419	485	0	150	190.6903249	3043	0	677.375	1240.947327	12024.32647	26.64038149	40424.46154	60680.41776	127964	4	392753	78550.6	70042.07172	131223	591	397837	56833.85714	67889.58786	131131	4	0	0	0	0	132	168	11.41730635	15.22307514	0	3043	421.2666667	929.8685365	864655.4952	0	0	0	1	0
55263	443	6	5514193	8	7	480	3138	214	0	60	89.17879312	1679	2	448.2857143	739.2060413	656.1250214	2.720252991	393870.9286	1300799.488	4908782	4	5514193	787741.8571	1818837.304	4908782	4	391032	65172	69446.18822	130094	200	0	0	0	0	172	144	1.450801595	1.269451396	0	1679	226.125	513.265607	263441.5833	0	0	0	1	0
55262	443	6	22227	3	0	65	0	53	6	21.66666667	27.13546265	0	0	0	0	2924.37126	134.9709812	11113.5	15711.20557	22223	4	22227	11113.5	15711.20557	22223	4	0	0	0	0	0	0	0	0	0	60	0	134.9709812	0	6	53	17.75	23.5	552.25	0	0	0	0	1
55154	443	6	116849744	22	27	840	13275	325	0	38.18181818	86.5324802	1485	2	491.6666667	652.6280599	120.7961568	0.419341954	2434369.667	4212825.712	10100000	20	117000000	5558182.476	4977747.08	10200000	211	117000000	4489303.308	4997172.724	10200000	49	0	0	0	0	452	544	0.188275979	0.231065975	0	1485	282.3	530.7971768	281745.6429	0	0	0	1	0
55178	443	6	6945319	8	8	484	3534	214	0	60.5	90.01269752	1364	2	441.75	617.7268814	578.5191436	2.30370988	463021.2667	1504349.201	5885907	15	6945319	992188.4286	2165923.571	5885907	54	810626	115803.7143	199085.5578	545869	15	0	0	0	0	172	164	1.15185494	1.15185494	0	1364	236.3529412	458.8424214	210536.3676	0	0	0	1	0
55202	443	6	119660395	24	20	4621	5811	1957	0	192.5416667	548.991168	2920	0	290.55	739.9244965	87.18005653	0.367707294	2782799.884	4356217.75	10000000	48	120000000	5202625.87	4861207.567	10100000	48	115000000	6047037.105	4882672.257	10100000	276	0	0	0	0	492	408	0.200567615	0.167139679	0	2920	231.8222222	630.5486171	397591.5586	0	0	0	1	0
55227	443	6	11622515	10	10	2560	5295	1105	0	256	452.2022655	1460	0	529.5	614.6075984	675.8433953	1.720797951	611711.3158	2242833.156	9856765	3	1765747	196194.1111	148250.0052	422188	28649	11600000	1288223.889	3275109.785	10000000	3	0	0	0	0	212	212	0.860398976	0.860398976	0	1460	374.047619	536.7021032	288049.1476	0	0	0	1	0
55227	443	6	136	2	0	12	0	6	6	6	0	0	0	0	0	88235.29412	14705.88235	136	0	136	136	136	136	0	136	136	0	0	0	0	0	0	0	0	0	40	0	14705.88235	0	6	6	6	0	0	0	0	0	0	1
55217	443	6	2569172	8	9	949	7347	599	0	118.625	207.7931234	1786	0	816.3333333	733.4473396	3229.055898	6.616917824	160573.25	514039.2464	2076213	4	2519833	359976.1429	760481.7538	2076213	5198	2536558	317069.75	756815.2151	2176055	4	0	0	0	0	172	192	3.113843682	3.503074142	0	1786	460.8888889	636.7402175	405438.1046	0	0	0	1	0
55217	443	6	265169	3	0	43	0	31	6	14.33333333	14.43375673	0	0	0	0	162.1607352	11.31353967	132584.5	187434.9158	265121	48	265169	132584.5	187434.9158	265121	48	0	0	0	0	0	0	0	0	0	60	0	11.31353967	0	6	31	12.25	12.5	156.25	0	0	0	0	1
55253	443	6	37860	3	0	43	0	31	6	14.33333333	14.43375673	0	0	0	0	1135.763339	79.23930269	18930	26766.8201	37857	3	37860	18930	26766.8201	37857	3	0	0	0	0	0	0	0	0	0	60	0	79.23930269	0	6	31	12.25	12.5	156.25	0	0	0	0	1
55253	443	6	718181	9	10	1272	7347	599	0	141.3333333	240.4085065	1460	0	734.7	662.6042979	12001.15291	26.45572634	39898.94444	66488.46253	219916	2	651363	81420.375	84276.92288	219916	3502	685533	76170.33333	126899.2322	336552	2	0	0	0	0	192	212	12.53165985	13.9240665	0	1460	430.95	574.77817	330369.9447	0	0	0	1	0
55209	443	6	10936192	9	12	668	7486	321	0	74.22222222	115.1073171	1730	0	623.8333333	677.6334264	745.5977364	1.920229638	546809.6	2227325.02	9999592	1	936599	117074.875	142605.1614	425819	2257	10900000	992393.0909	2991510.01	9999688	1	0	0	0	0	192	252	0.822955559	1.097274079	0	1730	370.6363636	571.3177371	326403.9567	0	0	0	1	0
55209	443	6	208	2	0	12	0	6	6	6	0	0	0	0	0	57692.30769	9615.384615	208	0	208	208	208	208	0	208	208	0	0	0	0	0	0	0	0	0	40	0	9615.384615	0	6	6	6	0	0	0	0	0	0	1
55075	443	6	8484726	8	7	871	3710	501	0	108.875	176.1618067	1460	0	530	611.2956186	539.9113654	1.767882664	606051.8571	1406940.277	4927712	3	3557011	508144.4286	893956.584	2475903	42124	8442680	1407113.333	2007877.231	5002434	3	0	0	0	0	172	152	0.942870754	0.82501191	0	1460	286.3125	462.5190041	213923.8292	0	0	0	1	0
55094	443	6	5620132	6	6	364	3304	196	0	60.66666667	88.25115674	1460	0	550.6666667	635.6343813	652.6537099	2.135181167	510921.0909	1478755.07	4955886	3	664243	132848.6	152710.3706	403067	42464	5577714	1115542.8	2178662.256	4999190	3	0	0	0	0	132	132	1.067590583	1.067590583	0	1460	282.1538462	488.6752238	238803.4744	0	0	0	1	0
55094	443	6	66659	2	0	12	0	6	6	6	0	0	0	0	0	180.0207024	30.0034504	66659	0	66659	66659	66659	66659	0	66659	66659	0	0	0	0	0	0	0	0	0	40	0	30.0034504	0	6	6	6	0	0	0	0	0	0	1
55075	443	6	114830	2	0	12	0	6	6	6	0	0	0	0	0	104.5023078	17.41705129	114830	0	114830	114830	114830	114830	0	114830	114830	0	0	0	0	0	0	0	0	0	40	0	17.41705129	0	6	6	6	0	0	0	0	0	0	1
55161	443	6	11596945	12	9	2015	5928	629	0	167.9166667	237.641999	1460	0	658.6666667	573.6405669	684.9217617	1.810821729	579847.25	1217477.57	4933385	3	6663557	605777.9091	808588.15	2185005	42490	11600000	1444314.75	1700730.681	5004167	3	0	0	0	0	252	192	1.034755274	0.776066455	0	1460	361.0454545	469.4912624	220422.0455	0	0	0	1	0
55161	443	6	85945	2	0	12	0	6	6	6	0	0	0	0	0	139.6241783	23.27069638	85945	0	85945	85945	85945	85945	0	85945	85945	0	0	0	0	0	0	0	0	0	40	0	23.27069638	0	6	6	6	0	0	0	0	0	0	1
54838	443	6	5626556	5	2	135	52	46	6	27	20.1246118	46	6	26	28.28427125	33.23525084	1.244100299	937759.3333	2121638.432	5267611	3	5626556	1406639	2575548.921	5267611	3	5449524	5449524	0	5449524	5449524	1	0	0	0	100	40	0.88864307	0.355457228	6	46	29.125	19.80935926	392.4107143	0	1	0	0	1
55082	443	6	3880673	9	10	758	6730	414	0	84.22222222	140.9590169	1460	0	673	648.1066442	1929.562218	4.896057978	215592.9444	602483.9231	2586183	3	3763940	470492.5	865888.199	2586183	3010	3765388	418376.4444	902627.1429	2764637	3	0	0	0	0	192	208	2.319185358	2.57687262	0	1460	374.4	549.1121446	301524.1474	0	0	0	1	0
55100	443	6	6691324	10	8	381	6062	188	0	38.1	64.8767207	1460	0	757.75	687.5899422	962.88866	2.690050579	393607.2941	1277522.586	5327750	1	6691324	743480.4444	1724933.237	5327750	1	1201580	171654.2857	262574.283	640061	48	0	0	0	0	212	168	1.494472544	1.195578035	0	1460	339.1052632	566.1998955	320582.3216	0	0	0	1	0
55082	443	6	1404602	2	0	12	0	6	6	6	0	0	0	0	0	8.543345375	1.423890896	1404602	0	1404602	1404602	1404602	1404602	0	1404602	1404602	0	0	0	0	0	0	0	0	0	40	0	1.423890896	0	6	6	6	0	0	0	0	0	0	1
55276	443	6	5900543	8	5	372	3631	191	0	46.5	71.87687886	1891	0	726.2	886.8146368	678.4121394	2.203187063	491711.9167	1550443.785	5412143	3	5900543	842934.7143	2016469.958	5412143	3	261707	65426.75	73698.78989	132168	217	0	0	0	0	172	112	1.355807423	0.847379639	0	1891	285.9285714	600.7356342	360883.3022	0	0	0	1	0
55190	80	6	360790	5	3	465	919	447	0	93	197.90907	913	0	306.3333333	525.39731	3836.026497	22.17356357	51541.42857	80992.44971	222153	60	360790	90197.5	97973.51473	222153	15331	241003	120501.5	167918.7686	239238	1765	0	0	0	0	112	72	13.85847723	8.315086338	0	913	153.7777778	320.2915772	102586.6944	0	0	0	1	0
55086	443	6	118597085	22	18	984	4847	528	0	44.72727273	117.7225074	1460	0	269.2777778	522.2536915	49.16646982	0.337276418	3040950.897	4504971.233	10100000	3	119000000	5647480.238	4837991.971	10100000	3	114000000	6683919.235	4726535.847	10100000	183	0	0	0	0	452	504	0.18550203	0.151774388	0	1460	142.2195122	369.0420377	136192.0256	0	0	0	1	0
55079	443	6	63826939	14	12	777	3685	399	0	55.5	114.0774029	1489	0	307.0833333	575.2960437	69.90778612	0.40735151	2553077.56	4301023.286	10000000	42	63800000	4909764.538	4988712.567	10100000	53529	63800000	5797537.727	4942093.505	10100000	219	0	0	0	0	292	312	0.219343121	0.188008389	0	1489	165.2592593	404.1675769	163351.4302	0	0	0	1	0
55098	443	6	6690616	8	4	373	3006	192	0	46.625	72.16437091	2949	0	751.5	1465.176781	505.0357097	1.793556826	608237.8182	1773280.504	5944095	3	6690616	955802.2857	2203383.999	5944095	3	604133	201377.6667	224432.898	444600	2292	0	0	0	0	172	92	1.195704551	0.597852275	0	2949	259.9230769	810.0824507	656233.5769	0	0	0	1	0
55117	443	6	118425649	21	17	1477	3417	1024	0	70.33333333	223.8422063	1460	0	201	436.773969	41.32550711	0.320876434	3200693.216	4583498.39	10100000	4	118000000	5921282.45	4807433.481	10100000	4	113000000	7059718.5	4585488.489	10100000	190	0	0	0	0	432	484	0.177326451	0.143549984	0	1460	125.4871795	333.6802655	111342.5196	0	0	0	1	0
55136	80	6	122500	3	1	12	0	6	0	4	3.464101615	0	0	0	0	97.95918367	32.65306122	40833.33333	35391.64944	63459	48	122500	61250	3191.88001	63507	58993	0	0	0	0	0	0	0	0	0	72	32	24.48979592	8.163265306	0	6	2.4	3.286335345	10.8	0	0	0	1	0
55135	80	6	6803846	3	1	12	0	6	0	4	3.464101615	0	0	0	0	1.76370835	0.587902783	2267948.667	3873591.919	6740639	56	6803846	3401923	4721657.448	6740639	63207	0	0	0	0	0	0	0	0	0	72	32	0.440927087	0.146975696	0	6	2.4	3.286335345	10.8	0	0	0	1	0
55183	80	6	394652	5	3	448	1816	430	0	89.6	190.3071202	1810	0	605.3333333	1043.27625	5736.699675	20.27102359	56378.85714	69149.58436	193822	72	394652	98663	63529.43298	193822	64196	258778	129389	182068.6824	258131	647	0	0	0	0	112	72	12.66938974	7.601633845	0	1810	251.5555556	601.2094292	361452.7778	0	0	0	1	0
55191	80	6	278645	3	1	12	0	6	0	4	3.464101615	0	0	0	0	43.06554935	14.35518312	92881.66667	110588.2877	215254	96	278645	139322.5	107383.3571	215254	63391	0	0	0	0	0	0	0	0	0	72	32	10.76638734	3.58879578	0	6	2.4	3.286335345	10.8	0	0	0	1	0
55194	80	6	618794	5	3	448	1780	430	0	89.6	190.3071202	1774	0	593.3333333	1022.491728	3600.552042	12.92837358	88399.14286	118724.334	319345	63	618794	154698.5	120613.5882	319345	64151	235345	117672.5	165603.701	234772	573	0	0	0	0	112	72	8.080233486	4.848140092	0	1774	247.5555556	589.551336	347570.7778	0	0	0	1	0
55225	80	6	36612139	7	7	460	1823	430	0	65.71428571	160.6504635	1811	0	260.4285714	683.7435818	62.35636765	0.382386836	2816318.385	4419255.296	10000000	57	30500000	5080858.667	5446948.503	10100000	63694	36500000	6091424.5	4871670.861	10100000	644	0	0	0	0	152	188	0.191193418	0.191193418	0	1811	152.2	471.8807658	222671.4571	0	0	0	1	0
55235	80	6	31720024	12	9	1762	7108	430	0	146.8333333	209.1392895	1774	0	789.7777778	933.7180755	279.6340885	0.662042374	1586001.2	3248383.804	10000000	24	26200000	2379498.636	3996687.265	10100000	63896	31700000	3957030.25	4290270.451	10100000	51	0	0	0	0	252	216	0.378309928	0.283732446	0	1774	403.1818182	681.4552102	464381.2035	0	0	0	1	0
55256	80	6	5939144	3	1	12	0	6	0	4	3.464101615	0	0	0	0	2.020493189	0.67349773	1979714.667	3373556.866	5874987	47	5939144	2969572	4108877.297	5874987	64157	0	0	0	0	0	0	0	0	0	72	32	0.505123297	0.168374432	0	6	2.4	3.286335345	10.8	0	0	0	1	0
55255	80	6	5939028	3	1	12	0	6	0	4	3.464101615	0	0	0	0	2.020532653	0.673510884	1979676	3374271.596	5875779	83	5939028	2969514	4110079.379	5875779	63249	0	0	0	0	0	0	0	0	0	72	32	0.505133163	0.168377721	0	6	2.4	3.286335345	10.8	0	0	0	1	0
55235	80	6	191	2	0	12	0	6	6	6	0	0	0	0	0	62827.22513	10471.20419	191	0	191	191	191	191	0	191	191	0	0	0	0	0	0	0	0	0	40	0	10471.20419	0	6	6	6	0	0	0	0	0	0	1
55163	443	6	119886360	22	20	3637	5949	3185	0	165.3181818	676.0410234	1460	0	297.45	534.5039486	79.95905456	0.350331764	2924057.561	4425206.615	10000000	4	120000000	5708874.286	4825463.201	10100000	4	115000000	6052345.158	4908648.315	10100000	48	0	0	0	0	452	544	0.183507115	0.16682465	0	3185	222.9302326	602.7642434	363324.7331	0	0	0	1	0
55283	80	6	5508767	3	1	12	0	6	0	4	3.464101615	0	0	0	0	2.178345898	0.726115299	1836255.667	3094409.531	5408910	168	5508767	2754383.5	3754067.378	5408910	99857	0	0	0	0	0	0	0	0	0	72	32	0.544586475	0.181528825	0	6	2.4	3.286335345	10.8	0	0	0	1	0
55281	80	6	5599253	3	1	12	0	6	0	4	3.464101615	0	0	0	0	2.143143023	0.714381008	1866417.667	3141513.536	5493412	87	5599253	2799626.5	3809587.988	5493412	105841	0	0	0	0	0	0	0	0	0	72	32	0.535785756	0.178595252	0	6	2.4	3.286335345	10.8	0	0	0	1	0
55282	80	6	19778120	5	6	448	1822	430	0	89.6	190.3071202	1399	0	303.6666667	560.8766947	114.7732949	0.556170152	1977812	4095440.718	10000000	4	10200000	2553545.5	4976773.669	10000000	504	19700000	3936743.8	5349330.881	10100000	4	0	0	0	0	112	144	0.252804614	0.303365537	0	1399	189.1666667	413.6086937	171072.1515	0	0	0	1	0
55280	80	6	25956160	6	6	454	1864	430	0	75.66666667	173.6037634	1852	0	310.6666667	755.1017591	89.30442716	0.462318001	2359650.909	4110778.49	10000000	106	20400000	4077113.2	5458553.341	10100000	489	25900000	5171231.8	5012534.68	10100000	70738	0	0	0	0	132	156	0.231159	0.231159	0	1852	178.3076923	516.5351528	266808.5641	0	0	0	1	0
55282	80	6	161	2	0	12	0	6	6	6	0	0	0	0	0	74534.16149	12422.36025	161	0	161	161	161	161	0	161	161	0	0	0	0	0	0	0	0	0	40	0	12422.36025	0	6	6	6	0	0	0	0	0	0	1
55280	80	6	77	2	0	12	0	6	6	6	0	0	0	0	0	155844.1558	25974.02597	77	0	77	77	77	77	0	77	77	0	0	0	0	0	0	0	0	0	40	0	25974.02597	0	6	6	6	0	0	0	0	0	0	1
55012	80	6	82749413	24	21	3530	15722	430	0	147.0833333	204.3585759	1963	0	748.6666667	855.8692268	232.6542183	0.543810504	1880668.477	3621473.667	10100000	50	74100000	3220849.391	4313874.719	10100000	229	82700000	4135623.5	4489667.67	10100000	73	0	0	0	0	492	504	0.290032269	0.253778235	0	1963	418.5217391	664.0471783	440958.6551	0	0	0	1	0
55024	80	6	5441673	3	1	12	0	6	0	4	3.464101615	0	0	0	0	2.205204172	0.735068057	1813891	3109573.337	5404453	43	5441673	2720836.5	3795206.851	5404453	37220	0	0	0	0	0	0	0	0	0	72	32	0.551301043	0.183767014	0	6	2.4	3.286335345	10.8	0	0	0	1	0
55023	80	6	5441780	3	1	12	0	6	0	4	3.464101615	0	0	0	0	2.205160811	0.735053604	1813926.667	3109844.493	5404803	100	5441780	2720890	3795626.165	5404803	36977	0	0	0	0	0	0	0	0	0	72	32	0.551290203	0.183763401	0	6	2.4	3.286335345	10.8	0	0	0	1	0
55021	80	6	51182369	9	9	472	1402	430	0	52.44444444	141.5972379	1390	0	155.7777778	462.8406253	36.61417079	0.351683604	3010727.588	4662118.707	10100000	65	50500000	6307293.875	5156121.221	10100000	37010	51100000	6393178	5067650.802	10100000	919	0	0	0	0	192	252	0.175841802	0.175841802	0	1390	98.63157895	327.6590726	107360.4678	0	0	0	1	0
55022	80	6	80624175	11	11	484	1402	430	0	44	128.0343704	1390	0	127.4545455	418.7458331	23.39248743	0.272871009	3839246.429	4964756.666	10100000	115	70700000	7069437.4	4822658.805	10100000	36872	80600000	8058741.8	4209400.421	10100000	649	0	0	0	0	232	316	0.136435505	0.136435505	0	1390	82	298.6898665	89215.63636	0	0	0	1	0
55029	80	6	6041907	3	1	12	0	6	0	4	3.464101615	0	0	0	0	1.98612789	0.66204263	2013969	3456127.471	6004704	89	6041907	3020953.5	4219660.424	6004704	37203	0	0	0	0	0	0	0	0	0	72	32	0.496531972	0.165510657	0	6	2.4	3.286335345	10.8	0	0	0	1	0
55027	80	6	76270321	14	13	1350	5322	430	0	96.42857143	180.7849187	1768	0	409.3846154	774.5340038	87.47832594	0.354004017	2933473.885	4363378.431	10100000	55	72600000	5585218.615	4867233.627	10100000	383	76200000	6352781.167	4484671.815	10100000	657	0	0	0	0	292	344	0.183557638	0.170446378	0	1768	238.2857143	555.8709454	308992.5079	0	0	0	1	0
55028	80	6	91219040	14	14	926	3554	430	0	66.14285714	154.159686	1768	0	253.8571429	641.4855184	49.11255369	0.306953461	3378482.963	4646953	10100000	46	88100000	6775803.769	4727575.755	10100000	503	91200000	7013993.846	4440156.053	10100000	630	0	0	0	0	292	388	0.15347673	0.15347673	0	1768	154.4827586	460.1967452	211781.0443	0	0	0	1	0
55053	80	6	72263056	15	15	1356	5436	430	0	90.4	175.7664034	1806	0	362.4	697.1723296	93.98993588	0.415149893	2491829.517	4327191.725	10100000	32	71100000	5076307.357	5164758.656	10100000	37008	72200000	5159011.286	5091672.051	10100000	49	0	0	0	0	312	396	0.207574947	0.207574947	0	1806	219.0967742	511.2627084	261389.557	0	0	0	1	0
55064	80	6	5701117	3	1	12	0	6	0	4	3.464101615	0	0	0	0	2.104850681	0.701616894	1900372.333	3259542.745	5664108	85	5701117	2850558.5	3978959.861	5664108	37009	0	0	0	0	0	0	0	0	0	72	32	0.52621267	0.175404223	0	6	2.4	3.286335345	10.8	0	0	0	1	0
55065	80	6	5700472	3	1	12	0	6	0	4	3.464101615	0	0	0	0	2.105088842	0.701696281	1900157.333	3259244.002	5663548	37	5700472	2850236	3978623.986	5663548	36924	0	0	0	0	0	0	0	0	0	72	32	0.52627221	0.17542407	0	6	2.4	3.286335345	10.8	0	0	0	1	0
55059	80	6	5773979	3	1	12	0	6	0	4	3.464101615	0	0	0	0	2.078289512	0.692763171	1924659.667	3299906.042	5734997	76	5773979	2886989.5	4027690.832	5734997	38982	0	0	0	0	0	0	0	0	0	72	32	0.519572378	0.173190793	0	6	2.4	3.286335345	10.8	0	0	0	1	0
55056	80	6	52028276	9	9	472	1818	430	0	52.44444444	141.5972379	1806	0	202	601.5056109	44.01452779	0.345965721	3060486.824	4646528.224	10100000	36	50500000	6317149.875	5158570.629	10100000	37187	52000000	6498890.625	4935494.36	10100000	977	0	0	0	0	192	252	0.17298286	0.17298286	0	1806	120.5263158	419.7125165	176158.5965	0	0	0	1	0
55071	80	6	112999080	17	16	944	3572	430	0	55.52941176	140.9530585	1780	0	223.25	607.6963606	39.96492715	0.292037776	3531221.25	4772538.057	10100000	80	113000000	7060124.625	4578179.439	10100000	37316	113000000	7530790.733	4332257.4	10100000	24293	0	0	0	0	352	464	0.150443703	0.141594073	0	1780	132.8235294	430.1988596	185071.0588	0	0	0	1	0
55072	80	6	118295774	17	16	944	3636	430	0	55.52941176	140.9530585	1812	0	227.25	618.6263816	38.71651408	0.278961783	3696742.938	4801143.208	10100000	13	118000000	7391164.062	4358839.207	10100000	37154	118000000	7883916.333	4037841.726	10100000	632	0	0	0	0	352	464	0.143707585	0.135254198	0	1812	134.7058824	437.6282863	191518.5169	0	0	0	1	0
55090	80	6	6691686	3	1	12	0	6	0	4	3.464101615	0	0	0	0	1.793270037	0.597756679	2230562	3831311.766	6654528	46	6691686	3345843	4679187.201	6654528	37158	0	0	0	0	0	0	0	0	0	72	32	0.448317509	0.14943917	0	6	2.4	3.286335345	10.8	0	0	0	1	0
55091	80	6	6692030	3	1	12	0	6	0	4	3.464101615	0	0	0	0	1.793177855	0.597725952	2230676.667	3831589.838	6654964	43	6692030	3346015	4679560.553	6654964	37066	0	0	0	0	0	0	0	0	0	72	32	0.448294464	0.149431488	0	6	2.4	3.286335345	10.8	0	0	0	1	0
55084	80	6	6750878	3	1	12	0	6	0	4	3.464101615	0	0	0	0	1.777546565	0.592515522	2250292.667	3865399.06	6713620	143	6750878	3375439	4720900.844	6713620	37258	0	0	0	0	0	0	0	0	0	72	32	0.444386641	0.14812888	0	6	2.4	3.286335345	10.8	0	0	0	1	0
55115	80	6	90135358	14	13	900	3546	417	0	64.28571429	149.4391714	1767	0	272.7692308	663.162267	49.32581507	0.299549484	3466744.538	4629893.593	10100000	94	86300000	6635575.615	4712136.963	10100000	37369	90100000	7508181.167	4025778.608	10100000	630	0	0	0	0	292	368	0.155321955	0.144227529	0	1767	158.7857143	466.9389172	218031.9524	0	0	0	1	0
55021	80	6	92	2	0	12	0	6	6	6	0	0	0	0	0	130434.7826	21739.13043	92	0	92	92	92	92	0	92	92	0	0	0	0	0	0	0	0	0	40	0	21739.13043	0	6	6	6	0	0	0	0	0	0	1
54888	443	6	116992898	8	6	943	510	606	6	117.875	210.2029207	207	42	85	68.3929821	12.4195573	0.119665383	8999453.692	21900000	58500000	82	117000000	16700000	28400000	58500000	62219	117000000	23400000	32000000	58600000	228	1	0	0	0	160	120	0.068380219	0.051285164	6	606	111.6	157.9361535	24943.82857	0	1	0	0	1
54879	443	6	118133345	15	18	453	21340	200	6	30.2	53.43380417	2820	42	1185.555556	741.1122184	184.4779728	0.279345345	3691667.031	14400000	58700000	2	118000000	8438096.071	21300000	58700000	191	118000000	6943513.882	19500000	58800000	2	1	0	0	0	300	360	0.126975157	0.152370188	6	2820	646.8529412	788.2542327	621344.7353	0	1	0	0	1
54891	443	6	4900676	3	4	98	129	46	6	32.66666667	23.09401077	46	6	32.25	18.87458609	46.32014032	1.428374371	816779.3333	1939132.842	4774759	1	4866317	2433158.5	3311523.185	4774759	91558	4866220	1622073.333	2809511.695	4866218	1	1	0	0	0	60	80	0.612160445	0.816213926	6	46	34.125	18.11422093	328.125	0	1	0	0	1
54891	443	6	77201	3	1	43	6	31	6	14.33333333	14.43375673	6	6	6	0	634.7068043	51.81280035	25733.66667	22638.164	42591	3	42594	21297	30114.2636	42591	3	0	0	0	0	0	0	0	0	0	60	20	38.85960026	12.95320009	6	31	11	11.18033989	125	0	0	0	0	1
55168	443	6	98747103	23	19	3014	6247	779	0	131.0434783	253.4852476	1460	2	328.7894737	507.7041548	93.78502983	0.425328933	2408465.927	4099039.512	10000000	48	98700000	4488504.682	4755139.901	10100000	50420	98700000	5483099.944	4731819.4	10100000	48	0	0	0	0	472	384	0.232918225	0.192410708	0	1460	215.372093	393.6308413	154945.2392	0	0	0	1	0
55076	443	6	63565341	15	13	746	5256	356	0	49.73333333	101.8089714	2636	0	404.3076923	801.9176376	94.422525	0.440491619	2354271.889	4170273.525	10100000	20	63600000	4540381.5	4947829.03	10100000	1817	63500000	5292679.083	4978417.844	10100000	164	0	0	0	0	312	332	0.235977653	0.204513966	0	2636	206.9655172	560.0353613	313639.6059	0	0	0	1	0
55095	443	6	6692118	9	7	385	4992	198	0	42.77777778	70.49074013	1460	0	713.1428571	682.2419973	803.4825447	2.390872367	446141.2	1552140.327	6045275	4	6692118	836514.75	2108468.923	6045275	4	559208	93201.33333	178060.0975	445260	48	0	0	0	0	192	152	1.344865706	1.04600666	0	1460	316.2941176	542.4620683	294265.0956	0	0	0	1	0
55220	443	6	63337882	15	14	892	6032	509	0	59.46666667	135.9594828	1460	2	430.8571429	606.4244334	109.3184644	0.457861853	2262067.214	4134360.088	10000000	27	63300000	4524134.429	4983955.061	10000000	1671	63300000	4868554.538	5017392.318	10100000	48	0	0	0	0	312	284	0.236825096	0.221036756	0	1460	230.8	458.3878346	210119.4069	0	0	0	1	0
55166	443	6	67484551	19	16	2039	6189	604	0	107.3157895	202.5276532	1460	0	386.8125	558.2938556	121.9242016	0.518637221	1984839.735	3819284.764	10000000	48	67500000	3749141.722	4649082.854	10100000	52788	67400000	4495425.4	4793837.588	10100000	48	0	0	0	0	392	404	0.28154592	0.237091301	0	1460	228.5555556	419.0444535	175598.254	0	0	0	1	0
55171	443	6	69903070	22	18	3264	7771	786	0	148.3636364	278.3580335	1460	0	431.7222222	537.7814782	157.8614501	0.572220934	1792386.41	3656637.56	10000000	25	69900000	3328717.619	4504667.142	10100000	878	69900000	4108951.588	4714377.375	10100000	49	0	0	0	0	452	444	0.314721514	0.25749942	0	1460	269.1463415	430.4892891	185321.028	0	0	0	1	0
55211	443	6	66062564	20	17	2731	8917	802	0	136.55	280.1592545	2433	2	524.5294118	733.05023	176.31771	0.560075143	1835071.222	3759574.271	10000000	18	66100000	3476977.053	4662927.944	10100000	1032	66000000	4125729.625	4836831.077	10100000	48	0	0	0	0	412	344	0.302743321	0.257331823	0	2433	306.5263158	559.1698836	312670.9587	0	0	0	1	0
55155	443	6	64626129	16	14	1248	5460	462	0	78	147.6121043	1460	0	390	600.278397	103.7970261	0.464208525	2228487.207	4055368.777	10100000	48	64600000	4308408.6	4909114.1	10200000	27247	64500000	4962471.231	4982359.686	10200000	48	0	0	0	0	332	352	0.24757788	0.216630645	0	1460	216.3870968	439.1811834	192880.1118	0	0	0	1	0
55179	443	6	6944980	10	7	383	4394	202	0	38.3	69.21472226	1460	0	627.7142857	701.037021	687.8349542	2.447811225	434061.25	1402828.378	5668403	2	6944980	771664.4444	1843924.002	5668403	3	1051557	175259.5	264249.087	678016	2	0	0	0	0	236	152	1.439888956	1.007922269	0	1460	265.3888889	514.3194406	264524.4869	0	0	0	1	0
55052	443	6	61783511	15	14	886	5558	492	0	59.06666667	132.7744955	1460	0	397	580.9300236	104.2996731	0.4693809	2206553.964	4102064.454	10100000	47	61800000	4413107.929	5029905.246	10200000	663	61700000	4744147.462	5099682.389	10200000	47	0	0	0	0	312	352	0.242783224	0.226597676	0	1460	214.8	435.839689	189956.2345	0	0	0	1	0
55146	443	6	63118575	15	11	762	3971	359	0	50.8	103.8420504	2956	0	361	903.7329251	74.98585004	0.411923115	2524743	4308358.884	10100000	38	63100000	4508469.643	5050563.323	10200000	14397	63000000	6300592.1	4965691.76	10200000	1730	0	0	0	0	312	292	0.237647951	0.174275164	0	2956	175.2962963	587.0676684	344648.4473	0	0	0	1	0
55141	443	6	64167919	18	15	9787	5258	4708	0	543.7222222	1194.383513	2956	2	350.5333333	813.5531299	234.4629565	0.514275677	2005247.469	3867130.813	10100000	42	64200000	3774583.471	4752104.605	10200000	49	64100000	4575359.5	4913301.947	10200000	475	0	0	0	0	372	304	0.280514006	0.233761671	0	4708	442.5	1015.40627	1031049.894	0	0	0	1	0
55152	443	6	63032706	15	13	777	3815	374	0	51.8	107.0448504	1496	0	293.4615385	566.2816754	72.85106878	0.444213834	2334544.667	4179900.586	10100000	86	63000000	4502336.143	5027991.14	10200000	109910	62900000	5243552.833	5111246.369	10200000	206	0	0	0	0	312	344	0.237971697	0.206242137	0	1496	158.3448276	398.2642945	158614.4483	0	0	0	1	0
55177	443	6	6945556	8	5	392	3015	211	0	49	77.73030297	1496	2	603	799.0951132	490.5294839	1.871700408	578796.3333	1709267.274	5986035	3	6945556	992222.2857	2209012.98	5986035	3	796224	199056	304127.2477	642710	231	0	0	0	0	172	104	1.151815636	0.719884772	0	1496	243.3571429	526.5739202	277280.0934	0	0	0	1	0
55051	443	6	75459749	21	17	2124	7571	474	0	101.1428571	172.5865828	1576	0	445.3529412	595.0599698	128.4790915	0.50357973	2039452.676	3727508.352	10100000	12	75500000	3772987.45	4474247.858	10200000	482	75300000	4709342.688	4598383.484	10200000	45	0	0	0	0	432	412	0.278294061	0.225285669	0	1576	248.5897436	442.4150658	195731.0904	0	0	0	1	0
55274	443	6	118090291	13	15	646	3349	191	0	49.69230769	66.28019389	1616	0	223.2666667	534.9515955	33.8300462	0.237106707	4373714.481	15600000	58700000	70	118000000	9840857.583	22800000	58700000	311	118000000	8421666.071	21300000	58800000	70	0	0	0	0	272	308	0.110085257	0.12702145	0	1616	137.7586207	391.3628801	153164.9039	0	0	0	1	0
55073	443	6	21597834	10	11	1408	6825	837	0	140.8	270.1340408	1460	0	620.4545455	701.8558775	381.1956329	0.972319724	1079891.7	2610050.237	9999666	3	14800000	1641679.444	3231385.255	9999666	218	21500000	2151279.3	3510516.679	10200000	48	0	0	0	0	212	228	0.463009393	0.509310332	0	1460	374.2272727	574.6470496	330219.2316	0	0	0	1	0
55092	443	6	6691532	9	7	618	5698	342	0	68.66666667	119.773745	1460	0	814	740.7718947	943.8795182	2.391081743	446102.1333	1523857.03	5944312	3	6691532	836441.5	2067055.438	5944312	3	602574	100429	180091.6294	446406	48	0	0	0	0	192	148	1.344983481	1.046098263	0	1460	371.5294118	599.0227581	358828.2647	0	0	0	1	0
55019	80	6	100964	3	5	439	2351	433	0	146.3333333	248.2787412	1460	2	470.2	669.956118	27633.61198	79.23616338	14423.42857	17847.16045	38251	1	67341	33670.5	6610.741297	38345	28996	62713	15678.25	30675.13267	61686	1	0	0	0	0	72	104	29.71356127	49.52260212	0	1460	310	527.1894821	277928.75	0	0	0	1	0
55018	80	6	101525	3	5	439	2349	433	0	146.3333333	248.2787412	1460	0	469.8	670.3060495	27461.21645	78.79832554	14503.57143	17875.8815	38329	1	67507	33753.5	6607.91287	38426	29081	63196	15799	30767.0266	61942	1	0	0	0	0	72	112	29.54937208	49.24895346	0	1460	309.7777778	527.3359408	278083.1944	0	0	0	1	0
55018	80	6	99157	2	0	12	0	6	6	6	0	0	0	0	0	121.0202003	20.17003338	99157	0	99157	99157	99157	99157	0	99157	99157	0	0	0	0	0	0	0	0	0	40	0	20.17003338	0	6	6	6	0	0	0	0	0	0	1
55019	80	6	99661	2	0	12	0	6	6	6	0	0	0	0	0	120.4081837	20.06803062	99661	0	99661	99661	99661	99661	0	99661	99661	0	0	0	0	0	0	0	0	0	40	0	20.06803062	0	6	6	6	0	0	0	0	0	0	1
55020	80	6	5531988	3	1	12	2	6	0	4	3.464101615	2	2	2	0	2.530735786	0.723067367	1843996	3165729.503	5499418	136	5531988	2765994	3865645.293	5499418	32570	0	0	0	0	0	0	0	0	0	72	24	0.542300526	0.180766842	0	6	2.8	3.033150178	9.2	0	0	0	1	0
55113	80	6	273118	3	4	433	2279	427	0	144.3333333	244.8148961	2267	0	569.75	1131.503535	9929.773944	25.6299475	45519.66667	80563.94789	206816	5	239404	119702	123197.8003	206816	32588	240658	80219.33333	137904.2865	239456	5	0	0	0	0	72	92	10.98426321	14.64568428	0	2267	339	793.0373798	628908.2857	0	0	0	1	0
55113	80	6	444372	2	0	12	0	6	6	6	0	0	0	0	0	27.00440172	4.50073362	444372	0	444372	444372	444372	444372	0	444372	444372	0	0	0	0	0	0	0	0	0	40	0	4.50073362	0	6	6	6	0	0	0	0	0	0	1
55128	80	6	596504	4	4	439	2279	427	0	109.75	211.5189117	2267	0	569.75	1131.503535	4556.549495	13.41147754	85214.85714	196373.0423	529217	51	596285	198761.6667	286184.1539	529217	32626	563929	187976.3333	323912.6243	561998	483	0	0	0	0	92	92	6.705738771	6.705738771	0	2267	302	750.0771627	562615.75	0	0	0	1	0
55128	80	6	1542647	2	0	12	0	6	6	6	0	0	0	0	0	7.778837284	1.296472881	1542647	0	1542647	1542647	1542647	1542647	0	1542647	1542647	0	0	0	0	0	0	0	0	0	40	0	1.296472881	0	6	6	6	0	0	0	0	0	0	1
55189	80	6	99720	2	0	12	0	6	6	6	0	0	0	0	0	120.3369434	20.05615724	99720	0	99720	99720	99720	99720	0	99720	99720	0	0	0	0	0	0	0	0	0	40	0	20.05615724	0	6	6	6	0	0	0	0	0	0	1
55189	80	6	264950	3	4	431	2279	425	0	143.6666667	243.6602826	2265	2	569.75	1130.16824	10228.34497	26.42007926	44158.33333	77391.38733	198791	4	231388	115694	117516.9044	198791	32597	232399	77466.33333	133422.0148	231528	4	0	0	0	0	72	84	11.32289111	15.09718815	0	2265	338.75	792.1895065	627564.2143	0	0	0	1	0
55230	80	6	253132	3	4	439	2348	433	0	146.3333333	248.2787412	2336	0	587	1166.003431	11010.06589	27.65355625	42188.66667	72571.68847	186781	5	219502	109751	108936.8707	186781	32721	220490	73496.66667	126355.4193	219398	5	0	0	0	0	72	92	11.85152411	15.80203214	0	2336	348.375	817.1004375	667653.125	0	0	0	1	0
55237	80	6	375988	3	5	430	2278	424	0	143.3333333	243.0829762	1460	2	455.6	659.5898726	7202.357522	21.27727481	53712.57143	113809.9704	309474	1	342257	171128.5	195650.0824	309474	32783	343296	85824	170943.9613	342239	1	0	0	0	0	72	104	7.978978052	13.29829675	0	1460	300.8888889	517.5781208	267887.1111	0	0	0	1	0
55238	80	6	399225	3	5	433	2279	427	0	144.3333333	244.8148961	1460	0	455.8	660.3318863	6793.161751	20.03882522	57032.14286	122474.2977	332606	2	365472	182736	211948.1866	332606	32866	366529	91632.25	182587.0293	365512	2	0	0	0	0	72	112	7.514559459	12.52426576	0	1460	301.3333333	518.1782994	268508.75	0	0	0	1	0
55230	80	6	316726	2	0	12	0	6	6	6	0	0	0	0	0	37.8876379	6.314606316	316726	0	316726	316726	316726	316726	0	316726	316726	0	0	0	0	0	0	0	0	0	40	0	6.314606316	0	6	6	6	0	0	0	0	0	0	1
55237	80	6	277232	2	0	12	0	6	6	6	0	0	0	0	0	43.28504646	7.21417441	277232	0	277232	277232	277232	277232	0	277232	277232	0	0	0	0	0	0	0	0	0	40	0	7.21417441	0	6	6	6	0	0	0	0	0	0	1
55229	80	6	5722332	3	1	12	0	6	0	4	3.464101615	0	0	0	0	2.097047148	0.699015716	1907444	3275390.409	5689492	79	5722332	2861166	3999856.988	5689492	32840	0	0	0	0	0	0	0	0	0	72	32	0.524261787	0.174753929	0	6	2.4	3.286335345	10.8	0	0	0	1	0
55238	80	6	418899	3	0	18	0	6	6	6	0	0	0	0	0	42.96978508	7.161630847	209449.5	296111.5712	418832	67	418899	209449.5	296111.5712	418832	67	0	0	0	0	0	0	0	0	0	60	0	7.161630847	0	6	6	6	0	0	0	0	0	0	1
55249	80	6	318783	3	5	432	2280	426	0	144	244.2375892	1460	2	456	659.8545294	8507.354533	25.0954411	45540.42857	92488.93218	252423	2	285131	142565.5	155361.9664	252423	32708	286172	71543	142365.4593	285090	2	0	0	0	0	72	104	9.410790412	15.68465069	0	1460	301.3333333	517.8812605	268201	0	0	0	1	0
55249	80	6	274572	2	0	12	0	6	6	6	0	0	0	0	0	43.70438355	7.284063925	274572	0	274572	274572	274572	274572	0	274572	274572	0	0	0	0	0	0	0	0	0	40	0	7.284063925	0	6	6	6	0	0	0	0	0	0	1
55015	443	6	537440	12	9	609	4724	207	0	50.75	72.41311408	1460	0	524.8888889	694.2530959	9922.968145	39.07412921	26872	34479.96273	126543	4	537440	48858.18182	36157.17275	126543	47	391049	48881.125	69364.73829	169228	4	0	0	0	0	252	192	22.32807383	16.74605537	0	1460	242.4090909	494.3149814	244347.3009	0	0	0	1	0
55014	443	6	47050702	54	69	2605	83259	259	0	48.24074074	77.85761925	4380	0	1206.652174	1032.611293	1824.92495	2.614201165	385661.4918	2867365.331	24100000	0	22900000	432129.0755	2847627.113	20700000	18	47000000	691285.6471	3835432.95	24100000	1	0	0	0	0	1092	1392	1.147698073	1.466503093	0	4380	692.4516129	962.5608827	926523.4529	0	0	0	1	0
55014	443	6	198	3	0	58	0	46	6	19.33333333	23.09401077	0	0	0	0	292929.2929	15151.51515	99	21.21320344	114	84	198	99	21.21320344	114	84	0	0	0	0	0	0	0	0	0	60	0	15151.51515	0	6	46	16	20	400	0	0	0	0	1
55208	443	6	62922532	20	15	2351	5379	671	0	117.55	235.8075654	2952	0	358.6	780.8720217	122.8494747	0.556239536	1850662.706	3834957.073	10000000	89	62900000	3311712.211	4705198.303	10100000	48808	62900000	4490858.5	5020123.351	10100000	2913	0	0	0	0	424	384	0.317851163	0.238388373	0	2952	214.7222222	538.2145409	289674.8921	0	0	0	1	0
55215	443	6	5435663	7	4	320	157	220	0	45.71428571	78.99517767	145	0	39.25	70.55671478	87.75378459	2.023672181	543566.3	1567203.451	5000135	4	5435663	905943.8333	2049880.08	5087275	4	385116	128372	130773.3611	261854	487	0	0	0	0	152	92	1.287791388	0.735880793	0	220	39.75	70.19858196	4927.840909	0	0	0	1	0
55048	443	6	63203880	14	13	692	4538	315	0	49.42857143	95.16682865	1460	0	349.0769231	605.9764106	82.74808445	0.427188964	2430918.462	4219263.187	10000000	9	63200000	4861836.923	5013981.438	10100000	33556	63100000	5258372.25	5039716.005	10200000	48	0	0	0	0	292	332	0.221505389	0.205683575	0	1460	186.7857143	437.4019558	191320.4709	0	0	0	1	0
55068	443	6	12128926	11	12	729	5418	355	0	66.27272727	116.7373898	1739	0	451.5	647.758583	506.8049718	1.896293208	551314.8182	1561282.677	6008633	2	12100000	1212892.6	2209432.105	6072595	58	12000000	1086856.455	2148542.539	6008706	2	0	0	0	0	232	252	0.906922839	0.98937037	0	1739	256.125	496.5935537	246605.1576	0	0	0	1	0
55067	443	6	12129264	11	12	730	4574	356	0	66.36363636	116.9848475	1432	0	381.1666667	530.452437	437.2895173	1.896240365	551330.1818	1559403.359	6001106	1	12100000	1212926.4	2204002.962	6057485	1593	11900000	1086176.364	2146013.502	6001140	1	0	0	0	0	232	252	0.906897566	0.989342799	0	1432	221	409.2277988	167467.3913	0	0	0	1	0
55088	443	6	5497208	10	9	399	3225	206	0	39.9	69.5772153	1432	0	358.3333333	581.1727368	659.243747	3.456299998	305400.4444	1121260.615	4791763	1	5497208	610800.8889	1569002.515	4791763	3	593272	74159	136891.8386	300923	1	0	0	0	0	212	192	1.819105262	1.637194736	0	1432	181.2	414.2551464	171607.3263	0	0	0	1	0
55089	443	6	6721580	9	9	393	3225	206	0	43.66666667	72.70832139	1432	0	358.3333333	581.1727368	538.2663005	2.677941793	395387.0588	1452568.076	6026203	1	6721580	840197.5	2096584.295	6026203	1	583389	72923.625	134704.7021	300373	1	0	0	0	0	192	192	1.338970897	1.338970897	0	1432	190.4210526	423.4926624	179346.0351	0	0	0	1	0
54843	443	6	114168686	41	49	51432	54275	2580	6	1254.439024	1264.452887	2713	6	1107.653061	1058.172906	925.8843533	0.788307225	1282794.225	2423483.326	5969304	47	114000000	2854217.15	2941639.103	5969304	47	114000000	2376736.792	2958484.863	6054316	184	1	0	0	0	820	980	0.359117736	0.429189489	6	2713	1189.835165	1155.19156	1334467.539	0	1	0	0	1
55078	443	6	64182028	16	15	876	5499	479	0	54.75	125.8011659	1460	0	366.6	594.3162698	99.32687076	0.483001254	2139400.933	4031310.132	10100000	33	64200000	4278801.867	4921279.786	10100000	797	64100000	4580614.5	4983641.168	10100000	54	0	0	0	0	332	384	0.24929097	0.233710284	0	1460	199.21875	439.0690103	192781.5958	0	0	0	1	0
55097	443	6	6691674	9	7	386	5283	199	0	42.88888889	70.76624274	1460	0	754.7142857	699.8282442	847.1721725	2.391031004	446111.6	1519648.353	5927022	17	6691674	836459.25	2060836.466	5927022	49	609128	101521.3333	180312.3968	444965	55	0	0	0	0	192	152	1.34495494	1.046076064	0	1460	333.4705882	564.1302063	318242.8897	0	0	0	1	0
55192	443	6	34026691	13	12	1270	5452	903	0	97.69230769	248.7483282	1460	2	454.3333333	618.7092625	197.5507992	0.734717343	1417778.792	3363912.574	10000000	1	34000000	2835557.583	4412271.226	10100000	1534	34000000	3088684.455	4558103.108	10100000	48	0	0	0	0	272	244	0.382053018	0.352664325	0	1460	258.5384615	482.3492702	232660.8185	0	0	0	1	0
55108	443	6	117652712	22	19	867	6460	418	0	39.40909091	96.14109626	2550	0	340	713.7394483	62.27650749	0.348483255	2941317.8	4500048.239	10100000	10	118000000	5602510.095	4906171.16	10100000	48	112000000	6222838.111	4931357.149	10100000	50	0	0	0	0	452	524	0.186991015	0.16149224	0	2550	174.452381	501.6094196	251612.0099	0	0	0	1	0
55204	80	6	607730	5	3	462	985	444	0	92.4	196.5675456	979	0	328.3333333	563.5018486	2380.991559	13.16374048	86818.57143	154624.6811	433572	110	607730	151932.5	190994.5213	433572	22457	469015	234507.5	313134.4599	455927	13088	0	0	0	0	112	72	8.227337798	4.936402679	0	979	160.7777778	339.6828586	115384.4444	0	0	0	1	0
55212	80	6	115937225	16	14	528	985	444	0	33	109.6102185	979	0	70.35714286	261.5302916	13.05016573	0.258760722	3997835.345	4868736.352	10100000	63	116000000	7729148.333	4104093.281	10100000	22186	111000000	8515504	3702252.821	10100000	12836	0	0	0	0	332	424	0.138005718	0.120755003	0	979	48.80645161	189.9362032	36075.76129	0	0	0	1	0
55222	80	6	115596356	16	14	528	985	444	0	33	109.6102185	979	0	70.35714286	261.5302916	13.08864788	0.259523752	3986081.241	4867378.256	10100000	108	116000000	7706423.733	4122951.718	10100000	22337	111000000	8509687.385	3716060.057	10100000	12184	0	0	0	0	332	424	0.138412668	0.121111084	0	979	48.80645161	189.9362032	36075.76129	0	0	0	1	0
55279	443	6	117718940	13	13	654	5798	199	0	50.30769231	67.72294615	1460	0	446	632.3028019	54.80851255	0.220865054	4708757.6	16300000	58800000	3	118000000	9809911.667	22900000	58800000	179	118000000	9803413.583	22900000	58800000	3	0	0	0	0	272	272	0.110432527	0.110432527	0	1460	238.962963	477.563486	228066.8832	0	0	0	1	0
54836	443	6	5113357	5	1	135	46	46	6	27	20.1246118	46	46	46	0	35.39748936	1.173397437	1022671.4	2170496.34	4904118	48	5113357	1278339.25	2418218.468	4904118	48	0	0	0	0	0	1	0	0	0	100	20	0.977831198	0.19556624	6	46	32.42857143	18.86670032	355.952381	0	1	0	0	1
55127	443	6	119396617	23	25	1148	27748	449	0	49.91304348	102.038724	2920	0	1109.92	1026.053317	242.0169074	0.402021441	2540353.553	11900000	58500000	3	119000000	5427118.955	17200000	58500000	48	119000000	4971634.75	16500000	58600000	3	0	0	0	0	472	512	0.192635274	0.209386167	0	2920	589.7142857	904.9733882	818976.8333	0	0	0	1	0
55122	443	6	119585453	21	26	926	24596	236	0	44.0952381	70.95837143	2920	0	946	784.4119836	213.4206073	0.393024392	2599683.761	12100000	58800000	1	120000000	5979272.65	18000000	58900000	188	120000000	4780347.68	16200000	58800000	1	0	0	0	0	432	532	0.175606643	0.217417749	0	2920	531.7083333	732.5508321	536630.7216	0	0	0	1	0
55070	443	6	62596673	29	37	1609	41466	452	0	55.48275862	99.3775703	2920	0	1120.702703	712.7153423	688.1356139	1.054369136	963025.7385	7274284.169	58700000	-1	62600000	2235595.464	11100000	58700000	3	62500000	1736580.25	9770640.334	58700000	2	0	0	0	0	592	752	0.463283408	0.591085728	0	2920	642.9104478	753.0761306	567123.6585	0	0	0	1	0
55125	443	6	119398407	28	35	964	46082	235	0	34.42857143	62.94526051	2920	0	1316.628571	758.051996	394.0253575	0.527645231	1925780.758	10400000	58500000	2	119000000	4422163.222	15600000	58500000	47	119000000	3509437.676	14000000	58600000	50	0	0	0	0	572	712	0.234508991	0.293136239	0	2920	735.09375	852.3327415	726471.1022	0	0	0	1	0
55124	443	6	2194238	11	9	563	6151	190	0	51.18181818	75.32438939	1460	0	683.4444444	729.7939968	3059.83216	9.114781532	115486.2105	280861.443	1185764	4	2194238	219423.8	364907.0197	1185764	4	1938798	242349.75	423953.6969	1208213	49	0	0	0	0	232	192	5.013129843	4.10165169	0	1460	319.7142857	565.8468117	320182.6143	0	0	0	1	0
55120	443	6	2330540	11	9	563	6151	190	0	51.18181818	75.32438939	1460	0	683.4444444	729.7939968	2880.877393	8.581702095	122660	332803.6463	1421143	3	2330540	233054	439746.4457	1421143	48	2195102	274387.75	502044.897	1443645	4	0	0	0	0	232	192	4.719936152	3.861765943	0	1460	319.7142857	565.8468117	320182.6143	0	0	0	1	0
55121	443	6	61978812	18	21	971	18349	234	0	53.94444444	75.86247016	2920	0	873.7619048	822.131553	311.7194308	0.629247298	1631021.368	9435834.797	58200000	3	62000000	3645812.471	14100000	58200000	48	61900000	3095454.4	13000000	58300000	3	0	0	0	0	372	432	0.29042183	0.338825468	0	2920	483	722.6965175	522290.2564	0	0	0	1	0
55148	443	6	2302405	11	9	567	6151	194	0	51.54545455	76.06755371	1460	0	683.4444444	729.7939968	2917.818542	8.686569044	121179.2105	311296.0473	1302160	3	2302405	230240.5	407867.7263	1302160	3	2169882	271235.25	466101.5737	1324615	48	0	0	0	0	232	192	4.777612974	3.90895607	0	1460	319.9047619	565.8016353	320131.4905	0	0	0	1	0
55126	443	6	2555047	11	8	569	6151	196	0	51.72727273	76.44356207	2876	0	768.875	1060.325481	2630.088605	7.436262425	141947.0556	373538.4021	1542089	1	2555047	255504.7	481257.1502	1542089	3	2256976	322425.1429	584880.4819	1564663	1	0	0	0	0	232	172	4.305204562	3.131057863	0	2876	336	740.8860272	548912.1053	0	0	0	1	0
55258	443	6	60838028	16	13	2110	3976	1721	0	131.875	427.1122998	2920	0	305.8461538	816.900223	100.0361156	0.476675542	2172786.714	4158103.465	10000000	41	60800000	4055868.533	5051963.781	10100000	7247	60800000	5065620.333	5214368.629	10100000	137	0	0	0	0	332	332	0.262993403	0.21368214	0	2920	202.8666667	615.9920361	379446.1885	0	0	0	1	0
55257	443	6	60838486	14	13	2098	3976	1721	0	149.8571429	455.7460253	1601	0	305.8461538	588.531484	99.83811892	0.443798026	2339941.769	4267423.156	10000000	5	60800000	4679883.538	5147357.808	10100000	28683	60800000	5065650.917	5184755.475	10100000	192	0	0	0	0	292	332	0.230117495	0.213680531	0	1721	216.9285714	511.6932623	261829.9947	0	0	0	1	0
55149	443	6	69540758	18	17	3412	10299	1631	0	189.5555556	484.150587	1860	0	605.8235294	747.3601236	197.1649489	0.503301963	2045316.412	3842985.061	10000000	11	69500000	4090632.824	4710745.391	10100000	71996	69400000	4340063.813	4773291.855	10200000	48	0	0	0	0	372	412	0.258841009	0.244460953	0	1860	380.8611111	645.5504474	416735.3802	0	0	0	1	0
55251	443	6	61273698	14	13	913	5278	535	0	65.21428571	146.7033525	1460	0	406	635.7759039	101.0384586	0.440645838	2356680.692	4246531.603	10000000	12	61300000	4713361.385	5137746.778	10100000	85295	61200000	5097542.417	5187560.624	10100000	48	0	0	0	0	292	332	0.228483027	0.212162811	0	1460	221.1071429	469.9822959	220883.3585	0	0	0	1	0
55250	443	6	61273300	14	13	913	5278	535	0	65.21428571	146.7033525	1460	0	406	635.7759039	101.0391149	0.4406487	2356665.385	4246652.79	10000000	15	61300000	4713330.769	5137640.769	10100000	85397	61200000	5097514	5187560.357	10100000	15	0	0	0	0	292	332	0.228484511	0.212164189	0	1460	221.1071429	469.9822959	220883.3585	0	0	0	1	0
55248	443	6	61302369	15	14	941	5307	557	0	62.73333333	147.4431933	1460	0	379.0714286	614.9514633	101.9210204	0.473064915	2189370.321	4151515.348	10000000	4	61300000	4378740.643	5125408.218	10100000	35083	61200000	4707572.538	5179528.531	10100000	4	0	0	0	0	312	352	0.244688749	0.228376166	0	1460	208.2666667	454.480221	206552.2713	0	0	0	1	0
55243	443	6	62257368	15	13	688	4577	306	0	45.86666667	90.41639127	1855	0	352.0769231	667.2732401	84.56830363	0.449745964	2305828.444	4193327.755	10000000	76	62300000	4446954.857	5069963.068	10100000	45352	62200000	5179555.75	5154979.515	10100000	205	0	0	0	0	312	344	0.240935338	0.208810626	0	1855	181.5517241	468.4563241	219451.3276	0	0	0	1	0
55259	443	6	5264703	8	6	371	3372	190	0	46.375	71.58997835	1460	0	562	710.8864888	710.9612831	2.659219333	404977.1538	1323725.516	4808002	48	5264703	752100.4286	1789782.124	4808002	49	256787	51357.4	69498.15228	127568	48	0	0	0	0	172	132	1.519553905	1.139665428	0	1460	249.5333333	502.915765	252924.2667	0	0	0	1	0
55260	443	6	61249292	14	13	787	3715	411	0	56.21428571	116.6903717	1855	0	285.7692308	619.941819	73.50289045	0.440821422	2355742	4278981.882	10100000	21	61200000	4711484	5195281.67	10100000	18559	61100000	5095434.083	5248138.103	10200000	193	0	0	0	0	292	344	0.228574071	0.212247351	0	1855	160.7857143	437.6268796	191517.2857	0	0	0	1	0
55197	443	6	64658952	17	15	1590	5780	697	0	93.52941176	200.3188451	1460	0	385.3333333	571.439119	113.9826702	0.494904402	2085772.645	3959913.107	10000000	4	64700000	4041184.5	4860997.562	10100000	1023	64600000	4611142.429	4970910.132	10200000	4	0	0	0	0	352	372	0.262917964	0.231986439	0	1460	223.3333333	430.9731478	185737.8542	0	0	0	1	0
55142	443	6	14387858	10	8	825	5672	472	0	82.5	151.7653525	1869	0	709	768.8739447	451.5613095	1.251054883	846344.5882	2460330.435	9899513	40	14400000	1598650.889	3280046.152	9899513	8583	14300000	2039616.714	3730416.675	10000000	69	0	0	0	0	212	172	0.69503049	0.556024392	0	1869	341.9473684	587.5250797	345185.7193	0	0	0	1	0
55198	443	6	3061418	11	10	2487	8229	1049	0	226.0909091	413.0538596	2266	0	822.9	846.77105	3500.338732	6.859566384	153070.9	277939.5864	946543	2	2177231	217723.1	278649.6379	946543	48	3037376	337486.2222	426965.2594	1067332	2	0	0	0	0	232	212	3.593106201	3.266460183	0	2266	487.0909091	699.4416759	489218.658	0	0	0	1	0
55198	443	6	5759	2	0	12	0	6	6	6	0	0	0	0	0	2083.695086	347.2825143	5759	0	5759	5759	5759	5759	0	5759	5759	0	0	0	0	0	0	0	0	0	40	0	347.2825143	0	6	6	6	0	0	0	0	0	0	1
55223	443	6	67737357	15	16	985	6196	600	0	65.66666667	157.8514974	1460	0	387.25	590.4360536	106.0124032	0.457649979	2257911.9	4049605.718	10100000	3	63000000	4500715.714	5000141.022	10100000	243	67700000	4514346.133	4839986.829	10100000	3	0	0	0	0	312	404	0.221443538	0.236206441	0	1460	224.40625	455.457293	207441.3458	0	0	0	1	0
55045	443	6	10374493	7	10	1670	6986	1333	0	238.5714286	488.4853656	2070	0	698.6	855.5722192	834.3540258	1.638634293	648405.8125	2494573.51	10000000	3	372438	62073	74087.19027	208352	543	10300000	1149152.778	3320242.104	10000000	3	0	0	0	0	152	212	0.674731768	0.963902525	0	2070	480.8888889	733.0838078	537411.8693	0	0	0	1	0
55046	443	6	10375284	9	10	1680	6988	1331	0	186.6666667	434.6357671	2070	2	698.8	855.3909827	835.4470104	1.831275173	576404.6667	2350589.677	9994017	3	10400000	1295854.75	3515222.357	9994017	3	10300000	1149249	3320354.797	10000000	3	0	0	0	0	192	204	0.867446134	0.963829038	0	2070	433.4	708.4680582	501926.9895	0	0	0	1	0
55044	443	6	10352953	7	11	1669	6988	1332	0	238.4285714	488.1119602	1689	2	635.2727273	724.428891	836.186545	1.738634378	608997.2353	2418552.81	9993472	4	359477	59912.83333	68556.8791	195080	626	10300000	1032046.5	3149091.096	9993590	4	0	0	0	0	152	224	0.676135591	1.062498787	0	1689	455.6315789	648.5159306	420572.9123	0	0	0	1	0
55047	443	6	10721734	10	13	2921	9957	1327	0	292.1	528.2081766	2071	0	765.9230769	828.6510586	1201.111686	2.145175398	487351.5455	2125280.553	9996909	3	724822	80535.77778	111987.0965	341460	3	10700000	890797.8333	2869665.856	9996936	3	0	0	0	0	212	272	0.932684956	1.212490442	0	2071	536.5833333	731.8940834	535668.9493	0	0	0	1	0
55062	443	6	5701685	7	4	617	153	517	0	88.14285714	189.9889721	141	0	38.25	68.55836929	135.0477973	1.929254247	570168.5	1448656.464	4671112	66	5701685	950280.8333	1864955.343	4741962	192	998363	332787.6667	295444.6518	565454	382	0	0	0	0	152	92	1.227707248	0.701546999	0	517	64.16666667	148.1717881	21954.87879	0	0	0	1	0
55062	443	6	149	1	1	6	6	6	6	6	0	6	6	6	0	80536.91275	13422.81879	149	0	149	149	0	0	0	0	0	0	0	0	0	0	0	0	0	0	20	20	6711.409396	6711.409396	6	6	6	0	0	0	0	0	0	1
55045	443	6	74473	2	0	12	0	6	6	6	0	0	0	0	0	161.1322224	26.8553704	74473	0	74473	74473	74473	74473	0	74473	74473	0	0	0	0	0	0	0	0	0	40	0	26.8553704	0	6	6	6	0	0	0	0	0	0	1
55046	443	6	73696	2	1	12	6	6	6	6	0	6	6	6	0	244.2466348	40.70777247	36848	18585.59464	49990	23706	73696	73696	0	73696	73696	0	0	0	0	0	0	0	0	0	40	20	27.13851498	13.56925749	6	6	6	0	0	0	0	0	0	1
55044	443	6	96016	2	0	12	0	6	6	6	0	0	0	0	0	124.9791701	20.82986169	96016	0	96016	96016	96016	96016	0	96016	96016	0	0	0	0	0	0	0	0	0	40	0	20.82986169	0	6	6	6	0	0	0	0	0	0	1
55047	443	6	89134	2	0	12	0	6	6	6	0	0	0	0	0	134.6287612	22.43812687	89134	0	89134	89134	89134	89134	0	89134	89134	0	0	0	0	0	0	0	0	0	40	0	22.43812687	0	6	6	6	0	0	0	0	0	0	1
55123	443	6	12780502	9	10	1682	6714	1337	0	186.8888889	436.6060709	1689	0	671.4	739.7953471	656.9382016	1.48663957	710027.8889	2362941.707	10000000	3	2777438	347179.75	651571.4042	1922579	49	12700000	1416465.556	3284259.711	10000000	3	0	0	0	0	192	212	0.704197691	0.782441879	0	1689	419.8	638.5905203	407797.8526	0	0	0	1	0
55119	443	6	13106688	11	9	2993	7573	1328	0	272.0909091	522.2666856	2920	2	841.4444444	1063.832002	806.1533165	1.525938513	689825.6842	2280376.261	9999211	4	3107473	310747.3	435410.2912	1409492	215	13100000	1634289.375	3421132.618	9999313	4	0	0	0	0	232	184	0.839266182	0.686672331	0	2920	503.1428571	826.1946675	682597.6286	0	0	0	1	0
55139	443	6	6372103	7	4	617	155	517	0	88.14285714	189.9889721	141	2	38.75	68.19274155	121.153095	1.726274669	637210.3	1706798.986	5478560	49	6372103	1062017.167	2202925.098	5546925	49	860943	286981	248754.4097	444216	189	0	0	0	0	152	84	1.098538426	0.627736243	0	517	64.33333333	148.0941551	21931.87879	0	0	0	1	0
55134	443	6	6804337	7	4	617	153	517	0	88.14285714	189.9889721	141	0	38.25	68.55836929	113.1631193	1.616615991	680433.7	1915231.47	6122592	3	6804337	1134056.167	2481603.517	6192448	3	649408	216469.3333	196923.4126	392379	3732	0	0	0	0	152	92	1.02875563	0.58786036	0	517	64.16666667	148.1717881	21954.87879	0	0	0	1	0
55133	443	6	6804933	7	4	617	153	517	0	88.14285714	189.9889721	141	0	38.25	68.55836929	113.1532081	1.616474402	680493.3	1915374.66	6123081	4	6804933	1134155.5	2481380.264	6192604	4	649414	216471.3333	196541.7506	392386	4340	0	0	0	0	152	92	1.028665528	0.587808873	0	517	64.16666667	148.1717881	21954.87879	0	0	0	1	0
55123	443	6	305454	2	0	12	0	6	6	6	0	0	0	0	0	39.28578444	6.54763074	305454	0	305454	305454	305454	305454	0	305454	305454	0	0	0	0	0	0	0	0	0	40	0	6.54763074	0	6	6	6	0	0	0	0	0	0	1
55119	443	6	83636	2	0	12	0	6	6	6	0	0	0	0	0	143.4788847	23.91314745	83636	0	83636	83636	83636	83636	0	83636	83636	0	0	0	0	0	0	0	0	0	40	0	23.91314745	0	6	6	6	0	0	0	0	0	0	1
55244	443	6	12874655	9	9	3293	4188	1360	0	365.8888889	582.3490028	2191	2	465.3333333	873.8604008	581.064114	1.398095716	757332.6471	2437062.8	10000000	1	2874400	359300	732152.1625	2155784	32434	12800000	1605287.125	3474324.32	10000000	1	0	0	0	0	192	184	0.699047858	0.699047858	0	2191	393.7368421	708.2937904	501680.0936	0	0	0	1	0
55244	443	6	192	2	0	12	0	6	6	6	0	0	0	0	0	62500	10416.66667	192	0	192	192	192	192	0	192	192	0	0	0	0	0	0	0	0	0	40	0	10416.66667	0	6	6	6	0	0	0	0	0	0	1
55138	443	6	119043117	15	16	896	5728	233	0	59.73333333	80.15384018	2920	0	358	777.3579184	55.64370429	0.260409848	3968103.9	14800000	58600000	1	119000000	8503079.786	21200000	58600000	18	119000000	7931003.267	20600000	58600000	1	0	0	0	0	312	332	0.126004765	0.134405083	0	2920	207	564.749502	318942	0	0	0	1	0
55105	443	6	3252351	14	18	809	13533	201	0	57.78571429	77.04062722	2085	0	751.8333333	811.2834603	4409.733144	9.839036439	104914.5484	373255.0984	1968256	1	3228724	248363.3846	556692.354	1968256	49	3228517	189912.7647	503551.4908	1992291	1	0	0	0	0	292	372	4.304578442	5.534457997	0	2085	434.6060606	690.4351408	476700.6837	0	0	0	1	0
55104	443	6	3254188	18	24	831	24124	199	0	46.16666667	70.66345257	4380	0	1005.166667	1238.987443	7668.579689	12.90644548	79370.43902	325944.7551	1963744	1	3230567	190033.3529	493306.6964	1963744	135	3230535	140458.0435	437117.7963	1987564	1	0	0	0	0	372	492	5.531333777	7.375111702	0	4380	580.3488372	1037.354164	1076103.661	0	0	0	1	0
55106	443	6	3274334	14	15	809	11557	201	0	57.78571429	77.04062722	3620	0	770.4666667	1169.901697	3776.645877	8.856762933	116940.5	393697.6675	1977650	1	3250246	250018.9231	559399.5828	1977650	49	3250658	232189.8571	552097.045	2001347	1	0	0	0	0	292	312	4.275678657	4.581084275	0	3620	412.2	892.3487953	796286.3724	0	0	0	1	0
55103	443	6	3256140	18	23	840	22116	208	0	46.66666667	71.83068327	2920	0	961.5652174	1109.480174	7050.065415	12.59159618	81403.5	328936.231	1959139	1	3232361	190138.8824	491818.1643	1959139	1	3232327	146923.9545	445279.4311	1982996	1	0	0	0	0	372	472	5.528017837	7.063578347	0	2920	546.5714286	936.0870072	876258.885	0	0	0	1	0
55107	443	6	3274120	18	22	833	20941	201	0	46.27777778	70.91901392	2920	0	951.8636364	1000.568852	6650.336579	12.2170232	83951.79487	336879.7003	1983581	1	3249239	191131.7059	497885.905	1983581	48	3250391	154780.5238	460169.0754	2007512	1	0	0	0	0	372	452	5.49766044	6.71936276	0	2920	531.0731707	859.0305405	737933.4695	0	0	0	1	0
55102	443	6	63476054	50	64	1304	86618	218	0	26.08	50.37850206	3682	0	1353.40625	1090.1375	1385.120758	1.795952849	561734.9912	5456896.378	58000000	1	63500000	1295429.673	8277320.353	58000000	48	63400000	1006436.857	7323527.334	58200000	1	0	0	0	0	1012	1292	0.787698618	1.008254231	0	3682	764.5391304	1047.290106	1096816.566	0	0	0	1	0
55105	443	6	1059969	2	0	12	0	6	6	6	0	0	0	0	0	11.32108581	1.886847634	1059969	0	1059969	1059969	1059969	1059969	0	1059969	1059969	0	0	0	0	0	0	0	0	0	40	0	1.886847634	0	6	6	6	0	0	0	0	0	0	1
55104	443	6	1058486	2	0	12	0	6	6	6	0	0	0	0	0	11.3369473	1.889491217	1058486	0	1058486	1058486	1058486	1058486	0	1058486	1058486	0	0	0	0	0	0	0	0	0	40	0	1.889491217	0	6	6	6	0	0	0	0	0	0	1
55103	443	6	1057021	2	0	12	0	6	6	6	0	0	0	0	0	11.35265998	1.892109996	1057021	0	1057021	1057021	1057021	1057021	0	1057021	1057021	0	0	0	0	0	0	0	0	0	40	0	1.892109996	0	6	6	6	0	0	0	0	0	0	1
55107	443	6	1415220	2	0	12	0	6	6	6	0	0	0	0	0	8.479247043	1.41320784	1415220	0	1415220	1415220	1415220	1415220	0	1415220	1415220	0	0	0	0	0	0	0	0	0	40	0	1.41320784	0	6	6	6	0	0	0	0	0	0	1
55106	443	6	1550949	2	0	12	0	6	6	6	0	0	0	0	0	7.737198322	1.289533054	1550949	0	1550949	1550949	1550949	1550949	0	1550949	1550949	0	0	0	0	0	0	0	0	0	40	0	1.289533054	0	6	6	6	0	0	0	0	0	0	1
55151	443	6	118987899	16	16	925	9208	265	0	57.8125	82.6262418	3620	0	575.5	984.789453	85.15992034	0.268934911	3838319.323	14600000	58600000	1	119000000	7932526.6	20600000	58600000	17	119000000	7927341.6	20600000	58600000	1	0	0	0	0	332	332	0.134467455	0.134467455	0	3620	307.0606061	726.5241711	527837.3712	0	0	0	1	0
54928	443	6	4936535	3	3	98	83	46	6	32.66666667	23.09401077	46	6	27.66666667	20.20725942	36.66539384	1.21542742	987307	2102130.998	4746388	3	4912930	2456465	3238440.163	4746388	166542	4912721	2456360.5	3473814.091	4912718	3	1	0	0	0	60	60	0.60771371	0.60771371	6	46	32.42857143	18.86670032	355.952381	0	1	0	0	1
54928	443	6	12221	3	0	43	0	31	6	14.33333333	14.43375673	0	0	0	0	3518.533672	245.4790934	6110.5	8637.309332	12218	3	12221	6110.5	8637.309332	12218	3	0	0	0	0	0	0	0	0	0	60	0	245.4790934	0	6	31	12.25	12.5	156.25	0	0	0	0	1
55112	80	6	74457898	20	14	2688	4788	435	0	134.4	201.9055016	796	0	342	408.0226238	100.4057353	0.456633895	2256299.939	3779760.276	10100000	71	69900000	3677785.421	4405448.034	10100000	23940	74400000	5725694.538	4361719.17	11000000	757	0	0	0	0	412	352	0.268608174	0.188025722	0	796	213.6	313.4585253	98256.24706	0	0	0	1	0
55131	80	6	7475946	3	1	12	0	6	0	4	3.464101615	0	0	0	0	1.605148031	0.535049344	2491982	4293404.112	7449555	106	7475946	3737973	5248969.602	7449555	26391	0	0	0	0	0	0	0	0	0	72	32	0.401287008	0.133762336	0	6	2.4	3.286335345	10.8	0	0	0	1	0
55129	80	6	113763772	18	15	1389	2394	435	0	77.16666667	164.6733844	796	0	159.6	329.3718697	33.25311682	0.29007477	3555117.875	4665908.28	10000000	76	114000000	6690600.882	4490653.706	10000000	24035	114000000	8124272.357	3570460.23	10100000	731	0	0	0	0	372	432	0.158222602	0.131852168	0	796	111.2647059	249.1287009	62065.10963	0	0	0	1	0
55130	80	6	113810738	18	15	1389	2394	435	0	77.16666667	164.6733844	796	0	159.6	329.3718697	33.23939434	0.289955066	3556585.563	4680741.231	10100000	98	114000000	6693355.294	4518238.108	10100000	23998	114000000	8127617.286	3614355.739	10100000	802	0	0	0	0	372	432	0.158157308	0.131797757	0	796	111.2647059	249.1287009	62065.10963	0	0	0	1	0
55061	443	6	5702103	9	6	619	4032	342	0	68.77777778	119.9038967	1460	0	672	724.1985915	815.6639752	2.630608391	407293.0714	1214427.383	4594001	1	5702103	712762.875	1578321.941	4594001	1	964110	192822	264382.6845	527259	49	0	0	0	0	192	128	1.578365035	1.052243357	0	1460	290.6875	525.1935159	275828.2292	0	0	0	1	0
55066	443	6	117473078	22	19	3080	4621	2389	0	140	508.6930967	1460	0	243.2105263	498.6463431	65.55544582	0.349016138	2936826.95	4502282.086	10100000	4	117000000	5593956.095	4916019.772	10100000	4	112000000	6211333.444	4948692.759	10100000	77	0	0	0	0	452	388	0.187276952	0.161739186	0	2389	183.3571429	495.1681568	245191.5035	0	0	0	1	0
55087	443	6	70455714	15	16	764	6026	386	0	50.93333333	107.2217107	1460	0	376.625	585.2948972	96.37259513	0.439992702	2348523.8	4071235.432	10100000	4	65800000	4697667.571	4948556.631	10100000	315	70400000	4695140.8	4802840.082	10100000	4	0	0	0	0	312	404	0.212899695	0.227093008	0	1460	212.1875	446.029251	198942.0927	0	0	0	1	0
55218	443	6	66936839	14	14	1110	4389	733	0	79.28571429	196.5077523	1551	0	313.5	581.0319401	82.15207175	0.418304784	2479142.185	4202760.468	10100000	4	62200000	4787744.308	5068772.307	10100000	28963	66900000	5146767.769	4887068.665	10100000	4	0	0	0	0	292	364	0.209152392	0.209152392	0	1551	189.6206897	435.5623962	189714.601	0	0	0	1	0
55184	443	6	1175220	7	6	1165	3911	792	0	166.4285714	289.1942007	1590	0	651.8333333	713.4071535	4319.1913	11.06175865	97935	167036.8933	586578	27	1143761	190626.8333	205585.5214	586578	31433	1143814	228762.8	308433.233	749380	206	0	0	0	0	152	132	5.95633158	5.105427069	0	1590	362.5714286	551.1767432	303795.8022	0	0	0	1	0
55185	443	6	1187894	8	6	1172	3643	793	0	146.5	274.0208543	2920	0	607.1666667	1140.96598	4053.391969	11.78556336	91376.46154	160231.786	586802	52	1143890	163412.8571	199233.2065	586802	21431	1152077	230415.4	319502.7171	772548	138	0	0	0	0	172	132	6.734607633	5.050955725	0	2920	321	749.8866581	562330	0	0	0	1	0
55188	443	6	5421653	8	5	410	3298	229	0	51.25	83.16034426	1590	0	659.6	797.3297937	683.924257	2.397792703	451804.4167	1391358.273	4864927	3	5421653	774521.8571	1805248.241	4864927	3	388440	97110	118171.9365	241361	207	0	0	0	0	172	112	1.47556474	0.922227963	0	1590	264.8571429	541.0553586	292740.9011	0	0	0	1	0
55187	443	6	5421987	8	5	410	3298	229	0	51.25	83.16034426	1590	0	659.6	797.3297937	683.8821266	2.397644996	451832.25	1396676.656	4882097	48	5421987	774569.5714	1812720.067	4882097	48	383232	95808	116839.9182	239121	203	0	0	0	0	172	112	1.475473844	0.922171152	0	1590	264.8571429	541.0553586	292740.9011	0	0	0	1	0
55185	443	6	709459	3	0	43	0	31	6	14.33333333	14.43375673	0	0	0	0	60.60956306	4.228574167	354729.5	501581.2455	709401	58	709459	354729.5	501581.2455	709401	58	0	0	0	0	0	0	0	0	0	60	0	4.228574167	0	6	31	12.25	12.5	156.25	0	0	0	0	1
55184	443	6	722064	3	0	43	0	31	6	14.33333333	14.43375673	0	0	0	0	59.5515079	4.154756365	361032	510572.1082	722061	3	722064	361032	510572.1082	722061	3	0	0	0	0	0	0	0	0	0	60	0	4.154756365	0	6	31	12.25	12.5	156.25	0	0	0	0	1
55132	443	6	3763209	9	12	1320	5766	757	0	146.6666667	258.1361075	1460	0	480.5	627.3167244	1882.967436	5.580343797	188160.45	517562.1369	2343313	1	3636403	454550.375	772728.093	2343313	60411	3648064	331642.1818	756131.8729	2543304	1	0	0	0	0	192	248	2.391575913	3.188767884	0	1460	322.0909091	513.7949294	263985.2294	0	0	0	1	0
55132	443	6	1471620	3	0	65	0	53	6	21.66666667	27.13546265	0	0	0	0	44.16901102	2.038569739	735810	1040588.239	1471617	3	1471620	735810	1040588.239	1471617	3	0	0	0	0	0	0	0	0	0	60	0	2.038569739	0	6	53	17.75	23.5	552.25	0	0	0	0	1
55193	443	6	1976393	8	10	1313	5004	757	0	164.125	270.1218971	1460	0	500.4	671.9580344	3196.226661	9.107500381	116258.4118	185493.6815	662871	3	1858297	265471	231597.2359	662871	24766	1861275	206808.3333	319561.7366	863681	3	0	0	0	0	172	208	4.047777947	5.059722434	0	1460	332.4736842	537.161818	288542.8187	0	0	0	1	0
55193	443	6	412173	3	0	65	0	53	6	21.66666667	27.13546265	0	0	0	0	157.7007713	7.278497136	206086.5	291446.0807	412170	3	412173	206086.5	291446.0807	412170	3	0	0	0	0	0	0	0	0	0	60	0	7.278497136	0	6	53	17.75	23.5	552.25	0	0	0	0	1
55233	443	6	1184495	8	10	1334	4988	773	0	166.75	275.2187442	1460	0	498.8	671.7214701	5337.295641	15.1963495	69676.17647	84161.73454	323321	4	1063271	151895.8571	107852.2742	323321	29632	1069345	118816.1111	157748.919	438827	4	0	0	0	0	172	208	6.753933111	8.442416388	0	1460	332.7368421	537.3805647	288777.8713	0	0	0	1	0
55231	443	6	5721834	9	7	620	4395	342	0	68.88888889	120.0348329	1460	0	627.8571429	758.4893822	876.4672306	2.796306219	381455.6	1194556.691	4687785	3	5721834	715229.25	1608738.546	4687785	3	834832	139138.6667	179462.7002	444766	56	0	0	0	0	192	148	1.572922248	1.223383971	0	1460	295	552.8235478	305613.875	0	0	0	1	0
55233	443	6	302935	3	0	65	0	53	6	21.66666667	27.13546265	0	0	0	0	214.5674815	9.90311453	151467.5	214201.7359	302931	4	302935	151467.5	214201.7359	302931	4	0	0	0	0	0	0	0	0	0	60	0	9.90311453	0	6	53	17.75	23.5	552.25	0	0	0	0	1
55049	443	6	2984768	7	8	642	4200	304	0	91.71428571	120.5234615	1460	0	525	612.6765635	1622.236636	5.025516221	213197.7143	587972.1322	2246050	2	2864142	477357	869422.0906	2246050	18577	2863627	409089.5714	921735.058	2489240	2	0	0	0	0	152	172	2.345240903	2.680275318	0	1460	302.625	483.965133	234222.25	0	0	0	1	0
55049	443	6	609717	3	0	43	0	31	6	14.33333333	14.43375673	0	0	0	0	70.52452203	4.920315491	304858.5	431130.7827	609714	3	609717	304858.5	431130.7827	609714	3	0	0	0	0	0	0	0	0	0	60	0	4.920315491	0	6	31	12.25	12.5	156.25	0	0	0	0	1
55241	443	6	16259865	9	8	770	3542	423	0	85.55555556	143.8698293	1460	0	442.75	609.288754	265.1928537	1.045519136	1016241.563	2652576.559	9900229	4	11300000	1410449.5	3432972.507	9900229	16430	16200000	2307251.286	3866034.585	10100000	4	0	0	0	0	192	184	0.553510131	0.492009005	0	1460	239.5555556	444.929105	197961.9085	0	0	0	1	0
55241	443	6	156	2	0	12	0	6	6	6	0	0	0	0	0	76923.07692	12820.51282	156	0	156	156	156	156	0	156	156	0	0	0	0	0	0	0	0	0	40	0	12820.51282	0	6	6	6	0	0	0	0	0	0	1
55196	443	6	38044639	14	13	1773	6225	515	0	126.6428571	193.6748294	1460	0	478.8461538	589.7504905	210.2267287	0.709692632	1463255.346	3199669.933	10100000	3	28300000	2176490.692	3644486.477	10200000	47254	37900000	3161277.667	4262526.17	10200000	3	0	0	0	0	292	296	0.367988772	0.34170386	0	1460	285.6428571	454.6907956	206743.7196	0	0	0	1	0
55111	443	6	4545755	9	10	782	10397	362	0	86.88888889	131.9776917	2707	0	1039.7	899.7055135	2459.217446	4.17972372	252541.9444	735548.2327	3178564	49	4545562	568195.25	1056746.778	3178564	113865	4431961	492440.1111	1111962.676	3411054	49	0	0	0	0	192	212	1.979869131	2.19985459	0	2707	558.95	796.4982886	634409.5237	0	0	0	1	0
55111	443	6	310665	3	0	18	0	6	6	6	0	0	0	0	0	57.940225	9.656704167	155332.5	219671.914	310664	1	310665	155332.5	219671.914	310664	1	0	0	0	0	0	0	0	0	0	60	0	9.656704167	0	6	6	6	0	0	0	0	0	0	1
55176	443	6	921059	8	9	685	8300	378	0	85.625	140.4237846	2303	0	922.2222222	880.1180003	9755.075408	18.45701524	57566.1875	133467.3749	529189	31	920951	131564.4286	186370.2059	529189	53	807345	100918.125	225974.4289	641996	48	0	0	0	0	172	192	8.685654231	9.771361009	0	2303	499.1666667	750.0187645	562528.1471	0	0	0	1	0
55173	443	6	928165	8	10	669	10716	362	0	83.625	135.6991815	2920	0	1071.6	990.3440704	12266.13803	19.3931036	54597.94118	130178.2871	529868	16	928101	132585.8571	186755.2201	529868	192	813962	90440.22222	214323.5586	642662	68	0	0	0	0	172	212	8.619157154	10.77394644	0	2920	599.2105263	871.5608973	759618.3977	0	0	0	1	0
55174	443	6	923205	8	10	685	8748	378	0	85.625	140.4237846	1460	0	874.8	722.113226	10217.66563	19.49729475	54306.17647	130075.0431	529577	63	923110	131872.8571	186909.8006	529577	225	809080	89897.77778	213951.2574	642228	191	0	0	0	0	172	212	8.665464333	10.83183042	0	1460	496.4736842	660.7750809	436623.7076	0	0	0	1	0
55175	443	6	923578	8	10	685	9596	378	0	85.625	140.4237846	2139	0	959.6	819.6270426	11131.70734	19.48942049	54328.11765	130020.1132	529353	61	923447	131921	186332.7838	529353	236	809706	89967.33333	214069.8524	642190	192	0	0	0	0	172	212	8.661964664	10.82745583	0	2139	541.1052632	741.170238	549333.3216	0	0	0	1	0
55175	443	6	112760	1	1	6	6	6	6	6	0	6	6	6	0	106.4207166	17.73678609	112760	0	112760	112760	0	0	0	0	0	0	0	0	0	0	0	0	0	0	20	20	8.868393047	8.868393047	6	6	6	0	0	0	0	0	0	1
55173	443	6	112652	1	1	6	6	6	6	6	0	6	6	6	0	106.5227426	17.75379043	112652	0	112652	112652	0	0	0	0	0	0	0	0	0	0	0	0	0	0	20	20	8.876895217	8.876895217	6	6	6	0	0	0	0	0	0	1
55176	443	6	120691	1	1	6	6	6	6	6	0	6	6	6	0	99.42746352	16.57124392	120691	0	120691	120691	0	0	0	0	0	0	0	0	0	0	0	0	0	0	20	20	8.28562196	8.28562196	6	6	6	0	0	0	0	0	0	1
55174	443	6	112425	1	1	6	6	6	6	6	0	6	6	6	0	106.7378252	17.78963754	112425	0	112425	112425	0	0	0	0	0	0	0	0	0	0	0	0	0	0	20	20	8.894818768	8.894818768	6	6	6	0	0	0	0	0	0	1
55240	443	6	2259318	8	8	793	4398	451	0	99.125	159.3194791	1832	0	549.75	735.3954718	2297.596	7.081783087	150621.2	241478.0764	893038	1	1366279	195182.7143	147290.3533	484001	25485	2149987	307141	390412.8863	999051	1	0	0	0	0	172	168	3.540891543	3.540891543	0	1832	305.3529412	551.9648926	304665.2426	0	0	0	1	0
55242	443	6	2564609	12	14	754	16366	388	0	62.83333333	119.1620999	2920	0	1169	1007.564314	6675.481526	10.13799764	102584.36	226920.4367	880687	1	1683921	153083.7273	219131.1512	771212	3	2454502	188807.8462	362069.8466	998489	1	0	0	0	0	252	288	4.679075836	5.458921808	0	2920	634.0740741	913.0989889	833749.7635	0	0	0	1	0
55240	443	6	29094	2	0	12	0	6	6	6	0	0	0	0	0	412.4561765	68.74269609	29094	0	29094	29094	29094	29094	0	29094	29094	0	0	0	0	0	0	0	0	0	40	0	68.74269609	0	6	6	6	0	0	0	0	0	0	1
55242	443	6	179	2	0	12	0	6	6	6	0	0	0	0	0	67039.10615	11173.18436	179	0	179	179	179	179	0	179	179	0	0	0	0	0	0	0	0	0	40	0	11173.18436	0	6	6	6	0	0	0	0	0	0	1
55264	443	6	1968176	10	11	3468	2899	1529	0	346.8	474.0536303	819	0	263.5454545	336.0265953	3234.974921	10.6697775	98408.8	207534.1264	954204	1	1013971	112663.4444	74540.36985	238058	426	1856210	185621	303315.4039	999207	1	0	0	0	0	212	228	5.080846428	5.588931071	0	1529	289.4090909	394.9522767	155987.3009	0	0	0	1	0
55265	443	6	2219277	4	6	574	186	517	0	143.5	250.0379971	137	0	31	53.05091894	342.4538712	4.50597199	246586.3333	604786.4887	1851567	48	222449	74149.66667	62003.03591	110118	2555	2109632	421926.4	801866.0762	1851567	48	0	0	0	0	92	128	1.802388796	2.703583194	0	517	69.09090909	154.0308116	23725.49091	0	0	0	1	0
55264	443	6	167	2	0	12	0	6	6	6	0	0	0	0	0	71856.28743	11976.0479	167	0	167	167	167	167	0	167	167	0	0	0	0	0	0	0	0	0	40	0	11976.0479	0	6	6	6	0	0	0	0	0	0	1
55265	443	6	175	2	0	12	0	6	6	6	0	0	0	0	0	68571.42857	11428.57143	175	0	175	175	175	175	0	175	175	0	0	0	0	0	0	0	0	0	40	0	11428.57143	0	6	6	6	0	0	0	0	0	0	1
55026	443	6	5562675	11	13	772	12146	413	0	70.18181818	129.9990909	1580	0	934.3076923	722.8716328	2322.264019	4.314471005	241855.4348	1038063.11	4999406	4	563265	56326.5	66718.09817	171761	43	5446551	453879.25	1433050.282	4999433	4	0	0	0	0	232	268	1.977465877	2.337005128	0	1580	516.72	682.1171405	465283.7933	0	0	0	1	0
55025	443	6	6343478	8	6	372	4689	191	0	46.5	71.87687886	1505	0	781.5	765.5548968	797.8273118	2.206991181	487959.8462	1629720.724	5909602	29	6343478	906211.1429	2207275.927	5909602	49	263923	52784.6	70209.78252	132735	70	0	0	0	0	172	128	1.261137817	0.945853363	0	1505	337.4	594.0602182	352907.5429	0	0	0	1	0
55026	443	6	481326	2	0	12	0	6	6	6	0	0	0	0	0	24.93112776	4.15518796	481326	0	481326	481326	481326	481326	0	481326	481326	0	0	0	0	0	0	0	0	0	40	0	4.15518796	0	6	6	6	0	0	0	0	0	0	1
55060	443	6	7707578	8	6	368	4685	187	0	46	70.73289798	1501	0	780.8333333	764.8002136	655.5885649	1.816394203	592890.6154	1434588.086	5144447	48	7707578	1101082.571	1861965.76	5144447	49	968964	193792.8	355987.888	821114	49	0	0	0	0	172	128	1.037939545	0.778454659	0	1501	336.8666667	593.5705358	352325.981	0	0	0	1	0
55080	443	6	8982112	8	9	856	5445	519	0	107	180.7753144	1501	0	605	690.3171373	701.5053921	1.892650637	561382	1316558.083	4926116	1	4055995	579427.8571	863667.4567	2505916	116414	8865766	1108220.75	1830252.595	5003467	1	0	0	0	0	172	188	0.890659123	1.001991514	0	1501	350.0555556	554.1913528	307128.0556	0	0	0	1	0
55080	443	6	20379	2	0	12	0	6	6	6	0	0	0	0	0	588.8414544	98.14024241	20379	0	20379	20379	20379	20379	0	20379	20379	0	0	0	0	0	0	0	0	0	40	0	98.14024241	0	6	6	6	0	0	0	0	0	0	1
55030	443	6	86502	8	10	546	3878	193	0	68.25	79.86908932	1460	0	387.8	593.3802978	51143.32617	208.0876743	5088.352941	8987.767701	23331	1	85804	12257.71429	11658.53136	25955	27	63171	7019	13254.93521	35293	1	0	0	0	0	172	212	92.48341079	115.6042635	0	1460	232.8421053	454.8879304	206923.0292	0	0	0	1	0
55030	443	6	139545	2	0	12	0	6	6	6	0	0	0	0	0	85.99376545	14.33229424	139545	0	139545	139545	139545	139545	0	139545	139545	0	0	0	0	0	0	0	0	0	40	0	14.33229424	0	6	6	6	0	0	0	0	0	0	1
55031	443	6	66521339	16	17	955	8014	194	0	59.6875	75.62426308	3580	0	471.4117647	928.4048187	134.8289156	0.496081415	2078791.844	10300000	58100000	0	66500000	4434755.933	15000000	58100000	102	66500000	4153171.125	14500000	58200000	0	0	0	0	0	332	352	0.240524323	0.255557093	0	3580	263.7941176	681.924184	465020.5927	0	0	0	1	0
55109	443	6	63001754	28	34	1224	27937	206	0	43.71428571	64.44627803	2920	0	821.6764706	940.9371769	462.8601293	0.984099586	1032815.639	7515484.987	58700000	1	63000000	2333398.296	11300000	58700000	17	62900000	1906919.182	10200000	58800000	1	0	0	0	0	572	692	0.444432071	0.539667515	0	2920	462.8730159	791.4864841	626450.8546	0	0	0	1	0
55034	443	6	1512965	12	10	590	6184	188	0	49.16666667	68.80384943	1460	0	618.4	721.0936447	4477.301193	14.54098409	72045.95238	164899.8783	765020	1	1512965	137542.2727	217688.4848	765020	4	1243117	138124.1111	283921.4762	872051	1	0	0	0	0	252	208	7.93144587	6.609538225	0	1460	294.5217391	547.3058701	299543.7154	0	0	0	1	0
55033	443	6	118457841	18	16	1033	9942	200	0	57.38888889	74.39571374	1716	0	621.375	713.7244917	92.64899569	0.287021946	3589631.545	14100000	58400000	13	118000000	6968108.294	19300000	58400000	96	118000000	7885749.867	20500000	58600000	48	0	0	0	0	372	328	0.151952795	0.135069151	0	1716	313.5714286	556.5301263	309725.7815	0	0	0	1	0
55034	443	6	129872	1	2	31	6	31	31	31	0	6	0	3	4.242640687	284.8958975	23.09966736	64936	59322.0163	106883	22989	0	0	0	0	0	22989	22989	0	22989	22989	1	0	0	0	20	52	7.699889122	15.39977824	0	31	17	16.35033129	267.3333333	0	1	0	0	1
55081	443	6	4115148	11	9	563	6178	190	0	51.18181818	75.32438939	1460	0	686.4444444	729.989745	1638.094183	4.860092517	216586.7368	603321.3884	2652702	4	4115148	411514.8	800635.2034	2652702	4	3765360	470670	953478.4734	2759526	4	0	0	0	0	232	188	2.673050884	2.187041633	0	1460	321	566.8168134	321281.3	0	0	0	1	0
55099	443	6	3701464	11	9	563	6178	190	0	51.18181818	75.32438939	1460	0	686.4444444	729.989745	1821.171299	5.403267464	194813.8947	475130.8756	2041325	3	3701464	370146.4	617631.8692	2041325	3	3354264	419283	754357.3627	2148218	4	0	0	0	0	232	188	2.971797105	2.431470359	0	1460	321	566.8168134	321281.3	0	0	0	1	0
55273	443	6	5246704	8	6	380	3825	199	0	47.5	74.19279903	1460	0	637.5	676.8307765	801.4555424	2.668341877	403592.6154	1349253.015	4892509	2	5246704	749529.1429	1827366.258	4892509	4	240836	48167.2	63186.65764	120772	48	0	0	0	0	172	132	1.524766787	1.14357509	0	1460	280.3333333	507.5654309	257622.6667	0	0	0	1	0
55272	443	6	61226412	14	16	835	4304	450	0	59.64285714	126.6537419	1460	0	269	497.6104233	83.9343648	0.489984616	2111255.586	4109742.832	10100000	2	60500000	4656808.923	5182665.569	10100000	24945	61200000	4080101	5039072.799	10100000	2	0	0	0	0	292	404	0.228659488	0.261325129	0	1460	165.7741935	377.6436336	142614.714	0	0	0	1	0
55074	443	6	17990564	11	11	1321	4495	522	0	120.0909091	191.2707267	1460	0	408.6363636	553.1399954	323.280582	1.222863274	856693.5238	2403179.737	10000000	3	12600000	1255768.4	3089718.102	10000000	25269	18000000	1796535.6	3347343.399	10100000	3	0	0	0	0	232	244	0.611431637	0.611431637	0	1460	252.8695652	423.7416992	179557.0277	0	0	0	1	0
55093	443	6	2000647	7	6	340	3611	190	0	48.57142857	77.03431517	1460	0	601.8333333	683.2295124	1974.861132	6.49789793	166720.5833	362690.5644	1253571	46	2000647	333441.1667	473483.193	1253571	25280	583747	116749.4	192159.5816	445390	49	0	0	0	0	152	132	3.498868116	2.999029814	0	1460	282.2142857	514.7310244	264948.0275	0	0	0	1	0
55074	443	6	39694	2	0	12	0	6	6	6	0	0	0	0	0	302.3126921	50.38544868	39694	0	39694	39694	39694	39694	0	39694	39694	0	0	0	0	0	0	0	0	0	40	0	50.38544868	0	6	6	6	0	0	0	0	0	0	1
123	123	17	16624	1	1	48	48	48	48	48	0	48	48	48	0	5774.783446	120.3079885	16624	0	16624	16624	0	0	0	0	0	0	0	0	0	0	0	0	0	0	20	32	60.15399423	60.15399423	48	48	48	0	0	0	0	0	0	0
34805	38044	6	4	3	0	0	0	0	0	0	0	0	0	0	0	0	750000	2	1.414213562	3	1	4	2	1.414213562	3	1	0	0	0	0	0	0	0	0	0	96	0	750000	0	0	0	0	0	0	0	0	0	0	1
21	50038	6	166	1	1	0	0	0	0	0	0	0	0	0	0	0	12048.19277	166	0	166	166	0	0	0	0	0	0	0	0	0	0	0	0	0	0	32	32	6024.096386	6024.096386	0	0	0	0	0	0	0	0	0	1
34805	38044	6	240	1	2	0	0	0	0	0	0	0	0	0	0	0	12500	120	168.2914139	239	1	0	0	0	0	0	1	1	0	1	1	0	0	0	0	32	64	4166.666667	8333.333333	0	0	0	0	0	0	0	0	0	1
22	38354	6	80	1	2	0	0	0	0	0	0	0	0	0	0	0	37500	40	12.72792206	49	31	0	0	0	0	0	49	49	0	49	49	0	0	0	0	32	64	12500	25000	0	0	0	0	0	0	0	0	0	1
22	38364	6	81	1	2	0	0	0	0	0	0	0	0	0	0	0	37037.03704	40.5	54.44722215	79	2	0	0	0	0	0	2	2	0	2	2	0	0	0	0	32	64	12345.67901	24691.35802	0	0	0	0	0	0	0	0	0	1
137	137	17	4	2	0	124	0	62	62	62	0	0	0	0	0	31000000	500000	4	0	4	4	4	4	0	4	4	0	0	0	0	0	0	0	0	0	40	0	500000	0	62	62	62	0	0	0	0	0	0	0
59401	443	6	1572635	9	11	703	3950	267	0	78.11111111	103.3022803	1448	0	359.0909091	569.9183195	2958.728503	12.71750915	82770.26316	158320.1631	635907	3	1476956	184619.5	263704.2698	731079	203	1477427	147742.7	204242.0595	635907	3	0	0	0	0	296	360	5.722879117	6.994630032	0	1448	221.5714286	434.4990876	188789.4571	0	0	0	1	0
59401	443	6	95147	1	1	0	0	0	0	0	0	0	0	0	0	0	21.02010573	95147	0	95147	95147	0	0	0	0	0	0	0	0	0	0	0	0	0	0	32	32	10.51005287	10.51005287	0	0	0	0	0	0	0	0	0	1
59402	443	6	726641	9	10	703	3950	267	0	78.11111111	103.3022803	1448	0	395	587.483144	6403.437186	26.14771256	40368.94444	51923.02816	138110	2	630385	78798.125	78104.76039	233253	235	631531	70170.11111	73203.78679	197854	2	0	0	0	0	296	328	12.38575858	13.76195398	0	1448	232.65	442.7331708	196012.6605	0	0	0	1	0
59402	443	6	95020	1	1	0	0	0	0	0	0	0	0	0	0	0	21.04820038	95020	0	95020	95020	0	0	0	0	0	0	0	0	0	0	0	0	0	0	32	32	10.52410019	10.52410019	0	0	0	0	0	0	0	0	0	1
9367	80	6	59	2	0	12	0	6	6	6	0	0	0	0	0	203389.8305	33898.30508	59	0	59	59	59	59	0	59	59	0	0	0	0	0	0	0	0	0	40	0	33898.30508	0	6	6	6	0	0	0	0	0	0	1
9282	443	6	4384726	5	1	135	46	46	6	27	20.1246118	46	46	46	0	41.27966035	1.368386531	876945.2	1842409.191	4169450	3	4384726	1096181.5	2051308.121	4169450	3	0	0	0	0	0	1	0	0	0	100	20	1.140322109	0.228064422	6	46	32.42857143	18.86670032	355.952381	0	1	0	0	1
9188	443	6	4386966	5	2	129	92	46	0	25.8	21.79908255	46	46	46	0	50.37650166	1.595635799	731161	1687417.517	4173545	1	4386966	1096741.5	2053545.954	4173545	1	149488	149488	0	149488	149488	1	0	0	0	112	40	1.139739857	0.455895943	0	46	33.375	19.51510404	380.8392857	0	1	0	0	1
9188	443	6	13	1	3	6	83	6	6	6	0	46	6	27.66666667	20.20725942	6846153.846	307692.3077	4.333333333	4.163331999	9	1	0	0	0	0	0	4	2	1.414213562	3	1	0	0	0	0	20	60	76923.07692	230769.2308	6	46	19	18.57417562	345	1	0	0	0	1
9331	443	6	3386770	5	1	135	46	46	6	27	20.1246118	46	46	46	0	53.44325124	1.771599489	677354	1384289.245	3149414	48	3386770	846692.5	1539042.895	3149414	48	0	0	0	0	0	1	0	0	0	100	20	1.476332907	0.295266581	6	46	32.42857143	18.86670032	355.952381	0	1	0	0	1
9175	443	6	4383505	5	1	135	46	46	6	27	20.1246118	46	46	46	0	41.29115856	1.368767687	876701	1831343.612	4149464	47	4383505	1095876.25	2038703.156	4149464	47	0	0	0	0	0	1	0	0	0	100	20	1.140639739	0.228127948	6	46	32.42857143	18.86670032	355.952381	0	1	0	0	1
9241	443	6	5383787	5	1	135	46	46	6	27	20.1246118	46	46	46	0	33.61945783	1.114457166	1076757.4	2272631.917	5139575	192	5383787	1345946.75	2531691.427	5139575	192	0	0	0	0	0	1	0	0	0	100	20	0.928714305	0.185742861	6	46	32.42857143	18.86670032	355.952381	0	1	0	0	1
9369	8080	6	995751	3	3	0	18	0	0	0	0	6	6	6	0	18.07680836	6.025602786	199150.2	271909.3415	500372	463	995288	497644	4784.284482	501027	494261	995119	497559.5	4632.256524	500835	494284	0	0	0	0	92	60	3.012801393	3.012801393	0	6	2.571428571	3.207134903	10.28571429	0	0	0	1	0
8672	443	6	63592319	7	2	187	92	46	6	26.71428571	20.0890873	46	46	46	0	4.387322312	0.141526526	7949039.875	20300000	58000000	3	63600000	10600000	23300000	58000000	3	58300000	58300000	0	58300000	58300000	1	0	0	0	140	40	0.110076187	0.031450339	6	46	32.5	18.86354509	355.8333333	0	1	0	0	1
8694	80	6	5070624	2	1	12	0	6	6	6	0	0	0	0	0	2.366572635	0.591643159	2535312	3533559.664	5033916	36708	5070624	5070624	0	5070624	5070624	0	0	0	0	0	0	0	0	0	40	32	0.394428772	0.197214386	0	6	4.5	3	9	0	0	0	0	1
8789	443	6	116618578	7	7	307	304	151	6	43.85714286	51.30441362	80	6	43.42857143	29.13678742	5.239302438	0.120049483	8970659.846	21800000	58100000	1	117000000	19400000	29900000	58200000	423	116000000	19400000	30000000	58200000	1	1	0	0	0	140	140	0.060024742	0.060024742	6	151	50.8	47.54276271	2260.314286	0	1	0	0	1
8818	443	6	63541859	9	4	187	184	46	0	20.77777778	21.01057935	46	46	46	0	5.838670852	0.204589545	5295154.917	16800000	58500000	3	63500000	7942732.375	20500000	58500000	3	59100000	19700000	33700000	58600000	245002	1	0	0	0	204	80	0.141638916	0.062950629	0	46	29.78571429	20.7111214	428.9505495	0	1	0	0	1
8781	443	6	63545087	7	2	187	92	46	6	26.71428571	20.0890873	46	46	46	0	4.390583335	0.14163172	7943135.875	20500000	58600000	4	63500000	10600000	23600000	58600000	4	58800000	58800000	0	58800000	58800000	1	0	0	0	140	40	0.110158005	0.031473716	6	46	32.5	18.86354509	355.8333333	0	1	0	0	1
8788	443	6	63554066	7	2	187	92	46	6	26.71428571	20.0890873	46	46	46	0	4.389963028	0.141611711	7944258.25	20500000	58600000	3	63600000	10600000	23600000	58600000	3	58800000	58800000	0	58800000	58800000	1	0	0	0	140	40	0.110142442	0.031469269	6	46	32.5	18.86354509	355.8333333	0	1	0	0	1
8738	443	6	63554471	7	2	187	92	46	6	26.71428571	20.0890873	46	46	46	0	4.389935053	0.141610808	7944308.875	20500000	58600000	4	63600000	10600000	23600000	58600000	4	58800000	58800000	0	58800000	58800000	1	0	0	0	140	40	0.11014174	0.031469068	6	46	32.5	18.86354509	355.8333333	0	1	0	0	1
8673	443	6	63541879	7	2	187	92	46	6	26.71428571	20.0890873	46	46	46	0	4.390805	0.141638871	7942734.875	20500000	58600000	3	63500000	10600000	23600000	58600000	3	58800000	58800000	0	58800000	58800000	1	0	0	0	140	40	0.110163566	0.031475305	6	46	32.5	18.86354509	355.8333333	0	1	0	0	1
8737	443	6	70121378	8	9	339	356	183	0	42.375	60.45054059	80	6	39.55555556	28.20953346	9.91138537	0.242436764	4382586.125	14700000	58400000	1	70100000	10000000	21800000	58500000	516	69900000	8735927.25	20500000	58500000	1	1	0	0	0	172	180	0.114087889	0.128348875	0	183	41.16666667	43.38914204	1882.617647	0	1	0	0	1
8680	443	6	62590235	7	2	187	92	46	6	26.71428571	20.0890873	46	46	46	0	4.457564347	0.143792398	7823779.375	20600000	58600000	48	62600000	10400000	23600000	58600000	48	58900000	58900000	0	58900000	58900000	1	0	0	0	140	40	0.111838532	0.031953866	6	46	32.5	18.86354509	355.8333333	0	1	0	0	1
8733	443	6	63554382	9	4	187	184	46	0	20.77777778	21.01057935	46	46	46	0	5.837520377	0.204549232	5296198.5	16800000	58500000	3	63600000	7944297.75	20500000	58500000	3	59100000	19700000	33700000	58600000	246976	1	0	0	0	204	80	0.141611006	0.062938225	0	46	29.78571429	20.7111214	428.9505495	0	1	0	0	1
65431	53	17	227	2	2	72	328	36	36	36	0	164	164	164	0	1762114.537	17621.14537	75.66666667	88.79376855	175	4	4	4	0	4	4	48	48	0	48	48	0	0	0	0	40	40	8810.572687	8810.572687	36	164	87.2	70.10848736	4915.2	0	0	0	0	0
58966	53	17	222	2	2	72	328	36	36	36	0	164	164	164	0	1801801.802	18018.01802	74	123.8426421	217	2	3	3	0	3	3	2	2	0	2	2	0	0	0	0	40	40	9009.009009	9009.009009	36	164	87.2	70.10848736	4915.2	0	0	0	0	0
63033	53	17	48400	2	2	86	182	43	43	43	0	91	91	91	0	5537.190083	82.6446281	16133.33333	27940.28895	48396	1	1	1	0	1	1	3	3	0	3	3	0	0	0	0	40	40	41.32231405	41.32231405	43	91	62.2	26.29068276	691.2	0	0	0	0	0
49506	53	17	190	2	2	86	182	43	43	43	0	91	91	91	0	1410526.316	21052.63158	63.33333333	69.28443789	139	3	3	3	0	3	3	48	48	0	48	48	0	0	0	0	40	40	10526.31579	10526.31579	43	91	62.2	26.29068276	691.2	0	0	0	0	0
64538	53	17	199	2	2	64	204	32	32	32	0	102	102	102	0	1346733.668	20100.50251	66.33333333	109.6965511	193	3	3	3	0	3	3	3	3	0	3	3	0	0	0	0	64	64	10050.25126	10050.25126	32	102	60	38.34057903	1470	0	0	0	0	0
8935	465	6	1973196	16	23	1396	4574	378	0	87.25	89.88251591	2860	0	198.8695652	599.3649142	3025.5484	19.76488904	51926.21053	160022.9824	990546	3	1922591	128172.7333	258646.5078	1040852	640	1922966	87407.54545	204755.7927	990546	3	0	0	0	0	332	472	8.108672428	11.65621662	0	2860	149.25	457.5529534	209354.7051	0	0	0	1	0
8935	465	6	151	3	0	49	0	37	6	16.33333333	17.89785834	0	0	0	0	324503.3113	19867.54967	75.5	38.89087297	103	48	151	75.5	38.89087297	103	48	0	0	0	0	0	0	0	0	0	60	0	19867.54967	0	6	37	13.75	15.5	240.25	0	0	0	0	1
8809	443	6	110498016	12	12	72	0	6	6	6	0	0	0	0	0	0.65159541	0.21719847	4804261.565	5093070.771	10000000	35037	110000000	10000000	7298.71708	10000000	10000000	110000000	10000000	7382.856701	10000000	10000000	0	0	0	0	240	384	0.108599235	0.108599235	0	6	3.12	3.059411708	9.36	0	0	0	0	1
[truncated: 224,122 more rows]
[truncated: 31 more columns]
