# Supplementary material for: DDoS attack detection method based on improved convolutional long short-term memory and three-way decision in SDN
Source: PLoS One. 2025 May 14;20(5):e0322839. doi: 10.1371/journal.pone.0322839 (PMC12077717; doi:10.1371/journal.pone.0322839)
Supplement: S1 File — (ZIP) [file pone.0322839.s001.zip › data/ConvLSTM_TWD.py]

import numpy as np
import pandas as pd
from keras.layers import Add, Activation, Dense, Flatten
from keras.models import Model
from keras.layers import Input, Conv2D, MaxPooling2D, Reshape
from keras.layers import ConvLSTM2D, GlobalAveragePooling2D, BatchNormalization, MultiHeadAttention
from keras.optimizers import Adam
import matplotlib.pyplot as plt
from sklearn.metrics import roc_curve, auc, accuracy_score, confusion_matrix, precision_score, recall_score, f1_score
from sklearn.model_selection import train_test_split

class TWD:
    def __init__(self, DS=[], A=[]):
        self.DS = DS
        self.A = A
        self.model = None  # 添加一个模型属性

    def getU(self):
        return set([o for o in range(len(self.DS))])

    def getX(self, Vd):
        X = []
        for o in range(len(self.DS)):
            if self.DS[o][len(self.A)] == Vd:
                X.append(o)
        return set(X)

    def getVa(self, a=""):
        Va = []
        if a in self.A:
            Va = set([i[self.A.index(a)] for i in self.DS])
        elif a == "":
            for a in self.A:
                Va.append(set([i[self.A.index(a)] for i in self.DS]))
        return Va

    def getVd(self):
        return set([i[len(self.A)] for i in self.DS])

    def getIND(self, P=[]):
        IND = []
        unique = []

        if P == []:
            P = self.A

        for o in range(len(self.DS)):
            Vo = []
            for a in self.A:
                if a in P:
                    Vo.append(self.DS[o][self.A.index(a)])
            if Vo not in unique:
                unique.append(Vo)
                IND.append([o])
            elif Vo in unique:
                i = unique.index(Vo)
                if isinstance(IND[i], list):
                    IND[i].append(o)
                else:
                    IND[i] = [IND[i]]
                    IND[i].append(o)
        return IND

    def getLowerAX(self, X, IND):
        lowerAX = []
        for i in range(len(IND)):
            if set(IND[i]).issubset(X):
                for n in range(len(IND[i])):
                    lowerAX.append(IND[i][n])
        return set(lowerAX)

    def getUpperAX(self, X, IND):
        upperAX = []
        for i in range(len(IND)):
            if len(set(IND[i]).intersection(set(X))) > 0:
                for n in range(len(IND[i])):
                    upperAX.append(IND[i][n])
        return set(upperAX)

    def getPOSX(self, X, IND):
        return self.getLowerAX(X, IND)

    def getBNDX(self, X, IND):
        return self.getUpperAX(X, IND) - self.getLowerAX(X, IND)

    def getNEGX(self, X, IND):
        return self.getU() - (self.getPOSX(X, IND).union(self.getBNDX(X, IND)))

    def getRules(self, region, P=[]):
        if P == []:
            P = self.A
        rules = ""
        count = 0
        for i in region:
            count += 1
            rule = ""
            for n in range(len(self.A)):
                if not rule:
                    rule += P[n] + " == " + str(self.DS[i][n])
                else:
                    if n > 0:
                        rule += " AND "
                    rule += P[n] + " == " + str(self.DS[i][n])
            if rule not in rules:
                rules += "\n [" + str(count) + "] " + rule
        return rules

    def precision(self, X, IND):
        return len(self.getLowerAX(X, IND)) / len(self.getUpperAX(X, IND))

    def quality(self, X, IND):
        return (len(self.getPOSX(X, IND)) + len(self.getNEGX(X, IND))) / len(self.getU())

    def roughness(self, X, IND):
        return len(self.getBNDX(X, IND)) / len(self.getU())

    def comb(self, inp, temp=[], ans=[]):
        for i in range(len(inp)):
            current = inp[i]
            remaining = inp[i + 1:]
            temp.append(current)
            ans.append(list(temp))
            self.comb(remaining, temp, ans)
            temp.pop()
        return ans

    def getReduct(self):
        ind = self.getIND()
        red = []
        comb = self.comb(self.A)
        for a in comb:
            if self.getIND(a) == ind and a != self.A:
                red.append(a)
        return red

    def predict(self, X_train, y_train, X_test_reshaped):
        # 在这里实现你的预测逻辑
        # 这个方法应该返回X_test_reshaped的预测标签
        # 例如，你可能会使用在X_test_reshaped上训练的模型进行预测
        predictions = twd_model.predict(X_test_reshaped)
        return predictions

    def compile(self, loss, optimizer, metrics):
        # 编译模型属性而不是调用 compile 方法
        self.model.compile(loss=loss, optimizer=optimizer, metrics=metrics)

    def fit(self, X_train_reshaped, y_train, epochs, batch_size, validation_data):
        # 使用模型属性的 fit 方法
        history = self.model.fit(X_train_reshaped, y_train, epochs=epochs, batch_size=batch_size, validation_data=validation_data)
        return history

    def predict_reconstruction(self, X_test_reshaped):
        # 获取重构数据
        reconstruction = self.model.predict(X_test_reshaped)
        return reconstruction


# 读取处理后的数据集
data = pd.read_csv('E:.csv')

# 分离特征和标签
X = data.iloc[:, :-1]
y = data.iloc[:, -1]

# 划分训练集和测试集
X_train, X_test, y_train, y_test = train_test_split(X, y, test_size=0.2, random_state=42)

# 使用 reshape 重塑训练集和测试集的特征
X_train_reshaped = X_train.values.reshape(-1, 1, X_train.shape[1], 1, 1)
X_test_reshaped = X_test.values.reshape(-1, 1, X_train.shape[1], 1, 1)


# 定义一个残差块函数
def residual_block(x, filters, kernel_size=(3, 3), activation='relu'):
    res = x
    x = ConvLSTM2D(filters=filters, kernel_size=kernel_size, activation=activation, padding='same',return_sequences=True)(x)
    x = BatchNormalization()(x)
    x = Add()([res, x])
    x = Activation(activation)(x)
    return x

# 实例化 TWD 类
twd_model = TWD(DS=list(X_train.values), A=list(X_train.columns))

# 在 TWD 类内部构建模型
input_shape = (1, X_train.shape[1], 1, 1)
input_layer = Input(shape=input_shape)
conv_lstm = residual_block(input_layer, filters=16)
attention_output = MultiHeadAttention(num_heads=4, key_dim=16)(query=conv_lstm, key=conv_lstm, value=conv_lstm)
residual_connection = Add()([conv_lstm, attention_output])
reshaped_attention_output = Reshape(target_shape=(X_train.shape[1], 1, 16))(residual_connection)
resnet = GlobalAveragePooling2D()(reshaped_attention_output)
mlp = Dense(16, activation='relu')(resnet)
mlp = Dense(8, activation='relu')(mlp)
output_layer = Dense(1, activation='sigmoid')(mlp)
twd_model.model = Model(inputs=input_layer, outputs=output_layer)

# 设置学习率并编译模型
learning_rate = 0.0001
optimizer = Adam(learning_rate=learning_rate)

# 编译和训练模型
twd_model.compile(loss='binary_crossentropy', optimizer='adam', metrics=['accuracy'])
history = twd_model.fit(X_train_reshaped, y_train, epochs=100, batch_size=1000, validation_data=(X_test_reshaped, y_test))

# 将损失历史保存到CSV文件
loss_history = pd.DataFrame(history.history)
loss_history.to_csv('E:/loss.csv', index=False)

# 保存 FPR 和 TPR 到 CSV 文件
fpr_combined, tpr_combined, _ = roc_curve(y_test, twd_model.model.predict(X_test_reshaped))
roc_data_combined = pd.DataFrame({'FPR': fpr_combined, 'TPR': tpr_combined})
roc_data_combined.to_csv('E:/roc.csv', index=False)

# 模型评估
twd_predictions = (twd_model.model.predict(X_test_reshaped) > 0.5).astype(int)
conf_matrix = confusion_matrix(y_test, twd_predictions)
accuracy = accuracy_score(y_test, twd_predictions)
detection_rate = recall_score(y_test, twd_predictions)
false_positive_rate = conf_matrix[0, 1] / (conf_matrix[0, 1] + conf_matrix[0, 0])
precision = precision_score(y_test, twd_predictions)
f1 = f1_score(y_test, twd_predictions)

# 打印模型评估指标
print("Accuracy:", accuracy)
print("Detection Rate (Recall):", detection_rate)
print("False Positive Rate:", false_positive_rate)
print("Precision:", precision)
print("F1 Score:", f1)


# 绘制 ROC 曲线
plt.figure(figsize=(12, 4))
plt.plot(fpr_combined, tpr_combined, color='darkorange', lw=2, label='Combined ROC curve (area = %0.2f)' % auc(fpr_combined, tpr_combined))
plt.plot([0, 1], [0, 1], color='navy', lw=2, linestyle='--')
plt.xlim([0.0, 1.0])
plt.ylim([0.0, 1.05])
plt.xlabel('False Positive Rate')
plt.ylabel('True Positive Rate')
plt.title('Combined Receiver Operating Characteristic (ROC)')
plt.legend(loc='lower right')
plt.savefig('E:/roc_curve.png')
# 绘制损失曲线和准确率曲线
plt.figure(figsize=(12, 4))
plt.subplot(1, 2, 1)
plt.plot(history.history['loss'], label='Training Loss')
plt.plot(history.history['val_loss'], label='Validation Loss')
plt.title('Loss Curve')
plt.xlabel('Epochs')
plt.ylabel('Loss')
plt.legend()

plt.subplot(1, 2, 2)
plt.plot(history.history['accuracy'], label='Training Accuracy')
plt.plot(history.history['val_accuracy'], label='Validation Accuracy')
plt.title('Accuracy Curve')
plt.xlabel('Epochs')
plt.ylabel('Accuracy')
plt.legend()
plt.savefig('E:/Accuracy.png')
plt.show()
